# Supplementary material for: Genome-wide association study identifies SNPs in the MHC class II loci that are associated with self-reported history of whooping cough
Source: Hum Mol Genet. 2015 Jul 30;24(20):5930–9. doi: 10.1093/hmg/ddv293 (PMC4581602; doi:10.1093/hmg/ddv293)
Supplement: Supplementary Data [file supp_ddv293_ddv293supp_tables.xlsx]

## Sheet: TableS2
Table S2 Summary statistics for all SNPs P < 1.e-5 after meta-analysis
				ALSPAC					1958 birth cohort					Meta-analysis
Chr	Position (build 37)	SNP	Effect/non-effect allele	Effect allele frequency	Imputation quality	Beta	SE	Pvalue	Effect allele frequency	Imputation quality	Beta	SE	Pvalue	Direction	Beta	SE	Pvalue	Q P value
1	6972224	rs35942997	A/G	0.874155	0.998218	0.295325	0.0873475	0.000487165	0.878736	0.998224	0.270333	0.092371	0.002671	++	0.2835	0.0637	8.6e-06	0.8447
1	6974790	rs77086330	A/G	0.125969	0.997482	-0.296062	0.0873397	0.0004704	0.121427	0.996517	-0.274437	0.0925616	0.00231791	--	-0.2859	0.0638	7.38e-06	0.8656
1	6976077	rs17495675	C/G	0.0900223	0.95287	-0.401627	0.107569	9.04769e-05	0.087124	0.950781	-0.297213	0.110266	0.00543223	--	-0.3506	0.0773	5.73e-06	0.4995
1	41033472	rs189527142	T/C	0.979946	0.929343	-0.516133	0.168309	0.00354688	0.974827	0.918552	-0.521991	0.159631	0.00173557	--	-0.5192	0.1163	7.979e-06	0.9799
1	41056791	rs144734155	T/C	0.017392	0.958708	0.604654	0.173485	0.000998251	0.0244892	0.928625	0.632566	0.157345	0.000128802	++	0.62	0.117	1.162e-07	0.9055
1	41064470	rs145972015	A/G	0.981915	0.93311	-0.591287	0.173276	0.00125583	0.978614	0.943336	-0.614465	0.166295	0.000435142	--	-0.6034	0.1204	5.454e-07	0.9234
1	41112847	rs150137694	A/G	0.0176281	0.965303	0.61065	0.170696	0.000740234	0.0210076	0.946042	0.586515	0.168641	0.000915358	++	0.5984	0.1204	6.732e-07	0.9202
1	67395603	rs148073429	T/C	0.985119	0.984279	-0.518917	0.185744	0.00804507	0.983014	0.97988	-0.656195	0.182359	0.000647103	--	-0.5889	0.1306	6.536e-06	0.5993
1	67533232	rs115002486	T/C	0.0152858	0.98102	0.567791	0.181074	0.00303871	0.0164917	0.974836	0.620153	0.185122	0.00148074	++	0.5934	0.13	4.957e-06	0.8404
1	67535272	rs78781846	A/G	0.0153283	0.978446	0.567527	0.181095	0.00305484	0.0165291	0.973225	0.621505	0.185024	0.00143828	++	0.594	0.1299	4.838e-06	0.8355
1	67539315	rs116255883	A/G	0.0152858	0.981028	0.567725	0.181076	0.00304237	0.0164916	0.974838	0.62016	0.185122	0.00148057	++	0.5934	0.13	4.963e-06	0.8401
1	67590088	rs148412108	T/C	0.0153662	0.980299	0.584327	0.179851	0.00216043	0.0164723	0.973977	0.605021	0.185956	0.00200529	++	0.5943	0.1298	4.661e-06	0.9365
1	210837006	rs17188402	T/C	0.983684	0.95289	-0.451143	0.186775	0.0212191	0.983084	0.938103	-0.74073	0.18691	0.000178355	--	-0.596	0.1326	6.989e-06	0.275
1	215839593	rs12035561	A/G	0.637523	0.975159	-0.18745	0.054857	0.000668475	0.637309	0.970901	-0.183084	0.058777	0.0019159	--	-0.1854	0.0403	4.12e-06	0.9569
1	215845147	rs7548730	T/C	0.712269	1	-0.216537	0.0563271	0.000138855	0.712199	1	-0.200897	0.0604358	0.000968494	--	-0.2093	0.0414	4.227e-07	0.8504
1	215845310	rs12132749	T/C	0.720681	0.992355	-0.22137	0.0567351	0.000111327	0.719051	0.991973	-0.189628	0.06115	0.00208354	--	-0.2067	0.0418	7.443e-07	0.7046
1	215984530	rs72742741	A/G	0.0379488	0.954867	0.41002	0.124665	0.00159447	0.0352601	0.95946	0.447798	0.138852	0.00187806	++	0.4269	0.0931	4.562e-06	0.8402
1	216033066	rs72742757	A/C	0.962326	0.960171	-0.429881	0.124043	0.000897773	0.964773	0.964273	-0.43855	0.138859	0.00232036	--	-0.4337	0.0929	3.01e-06	0.963
2	94948	rs191113809	C/G	0.958871	0.803486	-0.347153	0.133309	0.0116974	0.96371	0.73716	-0.598683	0.153374	0.000179914	--	-0.4556	0.101	6.483e-06	0.2175
2	186216	rs116792475	C/G	0.969605	0.774316	-0.394391	0.155253	0.0142818	0.96211	0.769562	-0.628229	0.146209	3.81857e-05	--	-0.5185	0.1068	1.218e-06	0.2747
2	64642419	rs12478371	T/C	0.0285471	0.738366	0.583904	0.156955	0.00039888	0.0237116	0.830982	0.463739	0.179009	0.012603	++	0.5316	0.1185	7.238e-06	0.6151
2	193230863	rs900979	T/C	0.118129	0.81788	0.263073	0.0863652	0.00282886	0.112481	0.961361	0.318663	0.0838924	0.000205258	++	0.2917	0.0604	1.372e-06	0.6456
2	193233396	rs12993326	T/C	0.824171	0.723755	-0.214123	0.0789965	0.00751485	0.820989	0.754874	-0.380856	0.0782315	1.82668e-06	--	-0.2984	0.0558	8.897e-08	0.1352
2	193236057	rs777130	T/C	0.915943	0.951975	-0.228717	0.0919819	0.0148643	0.914401	0.960137	-0.367673	0.0944949	0.000152638	--	-0.2964	0.0662	7.47e-06	0.2939
2	193236073	rs777131	A/T	0.884024	0.840112	-0.279987	0.0853379	0.00132316	0.888428	0.9145	-0.369884	0.0861723	2.81682e-05	--	-0.3246	0.0609	9.717e-08	0.4603
2	193238289	rs1550850	A/G	0.916363	0.974228	-0.217529	0.0912321	0.0194255	0.916955	0.968058	-0.387065	0.0945417	6.95142e-05	--	-0.2994	0.0659	5.55e-06	0.1986
2	193241359	rs1446412	A/G	0.914392	0.963398	-0.23407	0.0904705	0.0113068	0.915057	0.976676	-0.368336	0.0936235	0.00012967	--	-0.299	0.0653	4.694e-06	0.3043
2	193241775	rs1446413	A/G	0.0856118	0.963514	0.234082	0.0904628	0.0112958	0.0849387	0.976778	0.36835	0.0936198	0.000129514	++	0.299	0.0653	4.684e-06	0.3042
2	193242259	rs7594628	A/T	0.916336	0.975438	-0.217606	0.0911592	0.0192879	0.915599	0.980084	-0.371539	0.093682	0.00011473	--	-0.2926	0.0656	8.159e-06	0.2408
2	193243534	rs17439786	T/C	0.0821553	0.97488	0.215239	0.0920294	0.0218501	0.0836235	0.979923	0.372308	0.0942492	0.000121775	++	0.292	0.0661	9.977e-06	0.2349
2	193247037	rs2628578	A/G	0.0841758	0.987488	0.226206	0.0900974	0.013931	0.0846847	0.984617	0.372738	0.0932668	0.000101742	++	0.297	0.0651	4.966e-06	0.2603
2	193247059	rs2592282	A/T	0.0826403	0.97963	0.223013	0.0913597	0.0167756	0.0837678	0.986577	0.382082	0.0936196	7.25731e-05	++	0.3007	0.0656	4.62e-06	0.2258
2	193247754	rs72907413	T/C	0.0827591	0.980996	0.224545	0.0911975	0.0158683	0.0835376	0.989235	0.382864	0.0935605	6.94866e-05	++	0.3018	0.0656	4.158e-06	0.2274
2	193248507	rs10176653	A/C	0.916921	0.979262	-0.226354	0.0910738	0.0149177	0.915504	0.983052	-0.390601	0.0929971	4.48186e-05	--	-0.3069	0.0653	2.627e-06	0.2088
2	193249019	rs13423957	A/G	0.0712804	0.906442	0.222496	0.101683	0.0319785	0.0770199	0.959318	0.400389	0.0977169	6.99065e-05	++	0.3151	0.0707	8.38e-06	0.2089
2	193249034	rs13423799	A/C	0.0828422	0.981821	0.225758	0.0910837	0.0151933	0.0835517	0.989913	0.382681	0.0935267	6.96117e-05	++	0.3023	0.0655	3.947e-06	0.2312
2	193249123	rs13423899	T/C	0.0828424	0.981887	0.225733	0.0910812	0.0152015	0.0835503	0.989969	0.382678	0.0935242	6.95904e-05	++	0.3022	0.0655	3.949e-06	0.2311
2	193249628	rs113302682	T/C	0.0827499	0.983411	0.225878	0.0910487	0.0151023	0.0835412	0.99034	0.382711	0.0935077	6.92897e-05	++	0.3023	0.0655	3.904e-06	0.2313
2	193249745	rs111480732	A/G	0.917241	0.983492	-0.225925	0.0910338	0.0150653	0.916461	0.990421	-0.382732	0.0935041	6.9184e-05	--	-0.3023	0.0655	3.888e-06	0.2313
2	193249864	rs147260241	C/G	0.082689	0.983345	0.224629	0.0911109	0.0157324	0.0835307	0.990446	0.382732	0.0935063	6.92118e-05	++	0.3017	0.0655	4.103e-06	0.2277
2	193249873	rs139154210	A/G	0.0833273	0.978584	0.224552	0.0909853	0.0156221	0.0835608	0.990565	0.382366	0.0934866	7.00599e-05	++	0.3014	0.0655	4.123e-06	0.2282
2	193249906	rs143594016	T/G	0.91724	0.983622	-0.225888	0.0910285	0.0150757	0.916473	0.990648	-0.382502	0.0935021	6.98442e-05	--	-0.3022	0.0655	3.923e-06	0.2319
2	193250342	rs777118	C/G	0.0848944	0.97745	0.217866	0.0904308	0.0182031	0.0973421	0.93406	0.362823	0.0902391	8.98027e-05	++	0.2906	0.0641	5.845e-06	0.2584
2	193250954	rs55988616	T/C	0.917528	0.983999	-0.214021	0.091432	0.0217415	0.91668	0.990781	-0.376874	0.0936772	9.15304e-05	--	-0.2936	0.0657	7.837e-06	0.2152
2	193252094	rs10195763	A/G	0.0827781	0.985412	0.225687	0.0909376	0.0150647	0.0844197	0.985762	0.390683	0.0928846	4.37341e-05	++	0.3066	0.0652	2.609e-06	0.2061
2	193252201	rs10171993	A/G	0.917222	0.985505	-0.22568	0.0909332	0.0150633	0.916517	0.992381	-0.382706	0.0934259	6.83163e-05	--	-0.3022	0.0654	3.849e-06	0.2302
2	193252329	rs10195811	T/C	0.0827802	0.985591	0.225673	0.0909281	0.0150608	0.0834808	0.992481	0.382702	0.0934216	6.82772e-05	++	0.3022	0.0654	3.847e-06	0.2302
2	193252466	rs10208400	T/G	0.917217	0.98579	-0.225644	0.0909178	0.0150623	0.916523	0.992657	-0.382712	0.0934134	6.8149e-05	--	-0.3022	0.0654	3.841e-06	0.23
2	193252543	rs10208484	A/T	0.0827845	0.985885	0.225635	0.0909128	0.0150606	0.0834742	0.992761	0.382727	0.0934092	6.80529e-05	++	0.3022	0.0654	3.836e-06	0.2299
2	193252719	rs10198563	C/G	0.917228	0.985998	-0.225705	0.090919	0.0150361	0.916533	0.993008	-0.38275	0.0933989	6.78635e-05	--	-0.3022	0.0654	3.818e-06	0.2301
2	193253755	rs10167056	T/C	0.919624	0.981865	-0.224929	0.0923566	0.0170658	0.91658	0.995053	-0.382945	0.0933074	6.62174e-05	--	-0.3032	0.0659	4.186e-06	0.2305
2	193254720	rs1484908	T/G	0.0843588	0.998308	0.225989	0.089458	0.0133657	0.0838863	0.999128	0.3762	0.0927874	8.09659e-05	++	0.2985	0.0647	3.905e-06	0.2457
2	193254837	rs1484909	A/G	0.916077	0.994536	-0.220821	0.0900099	0.0162292	0.916164	0.998613	-0.376923	0.0928276	7.9044e-05	--	-0.2966	0.0649	4.836e-06	0.2291
2	193254956	rs1484910	T/C	0.0839268	0.994587	0.22082	0.090006	0.0162249	0.0838344	0.998677	0.376929	0.0928246	7.89846e-05	++	0.2966	0.0649	4.831e-06	0.2291
2	193255064	rs1484911	A/T	0.0839279	0.994603	0.220808	0.0900047	0.0162291	0.0838335	0.998719	0.376933	0.0928228	7.8944e-05	++	0.2966	0.0649	4.831e-06	0.229
2	193255360	rs1351905	T/C	0.915386	1	-0.226073	0.0892852	0.0131526	0.916009	1	-0.376798	0.0927014	7.76951e-05	--	-0.2987	0.0646	3.709e-06	0.2434
3	128591163	rs11926639	A/C	0.885631	0.980147	0.317745	0.0933842	0.000436579	0.884703	0.985068	0.347962	0.0971311	0.000205632	++	0.3323	0.0676	8.799e-07	0.8232
3	128663159	rs789236	T/G	0.836361	1	0.279703	0.077619	0.000215605	0.835768	1	0.24922	0.0799667	0.00144961	++	0.2649	0.0559	2.163e-06	0.7853
3	128689491	rs1680791	A/G	0.87094	0.982156	0.295366	0.088136	0.000556532	0.87049	0.989196	0.326118	0.0916228	0.000238216	++	0.3102	0.0638	1.15e-06	0.8096
3	128693720	rs35159881	T/C	0.876332	0.978412	0.331551	0.0909975	0.000164825	0.871639	0.992871	0.328718	0.0918275	0.000217891	++	0.3301	0.0649	3.62e-07	0.9826
3	128704891	rs13072370	A/C	0.871778	0.99493	0.293786	0.0877927	0.000567409	0.871223	0.99724	0.318074	0.0913102	0.000326544	++	0.3055	0.0635	1.524e-06	0.8485
3	128712378	rs11916893	A/G	0.866546	1	0.289227	0.0857644	0.000518558	0.86518	1	0.33871	0.0898638	9.77404e-05	++	0.3129	0.0623	5.093e-07	0.6915
3	128718412	rs2341299	T/C	0.126101	0.967105	-0.311607	0.0896653	0.000332378	0.135857	0.986919	-0.320301	0.089543	0.000225175	--	-0.316	0.0636	6.779e-07	0.9455
3	128725566	rs876198	A/G	0.864193	0.993087	0.295214	0.085593	0.000383324	0.864426	0.994333	0.330927	0.0897072	0.000139592	++	0.3123	0.0622	5.094e-07	0.7742
4	35286027	rs76740744	T/C	0.0142741	0.482294	0.895712	0.25618	0.00102867	0.0140176	0.462484	0.892759	0.295381	0.00411172	++	0.8944	0.1943	4.158e-06	0.994
4	35294892	rs115609076	A/C	0.984288	0.472548	-0.851814	0.249721	0.0013182	0.983516	0.477609	-0.780208	0.272653	0.00641944	--	-0.8191	0.1849	9.406e-06	0.847
4	188638053	rs185636984	A/C	0.939591	0.908949	0.401928	0.133677	0.00163627	0.932701	0.905843	0.48766	0.136933	0.00016908	++	0.4438	0.096	3.803e-06	0.6554
5	12570435	rs7704502	C/G	0.0211406	0.991171	0.402492	0.162698	0.0176057	0.0180642	0.991435	0.680757	0.175629	0.000247279	++	0.5312	0.1198	9.284e-06	0.2469
5	12571092	rs73044344	A/G	0.0211384	0.991211	0.402569	0.162705	0.0175892	0.0180631	0.991515	0.680819	0.175626	0.000246892	++	0.5313	0.1198	9.259e-06	0.2469
5	12574224	rs112106361	T/C	0.0211276	0.991462	0.403055	0.16273	0.0174723	0.0179626	0.98858	0.688927	0.176036	0.00021628	++	0.535	0.12	8.214e-06	0.2349
5	12574553	rs111324499	T/G	0.0211227	0.991533	0.403389	0.162753	0.0173964	0.0240875	0.889048	0.644884	0.161521	0.000149014	++	0.5252	0.1151	5.027e-06	0.2941
5	12577659	rs73044353	A/G	0.978872	0.991935	-0.402871	0.162737	0.0175235	0.981898	0.992767	-0.678823	0.175504	0.000254625	--	-0.5306	0.1198	9.449e-06	0.2507
5	12578304	rs11957596	A/G	0.978874	0.992041	-0.402928	0.162739	0.017509	0.981899	0.992941	-0.678808	0.175492	0.000254474	--	-0.5307	0.1198	9.431e-06	0.2508
5	12579611	rs11955521	T/G	0.978878	0.992251	-0.403073	0.162741	0.0174704	0.981901	0.993268	-0.678806	0.175478	0.000254202	--	-0.5308	0.1198	9.393e-06	0.2511
5	12584544	rs73044381	T/G	0.978894	0.993214	-0.403512	0.162736	0.0173459	0.98191	0.994579	-0.678774	0.175411	0.000253054	--	-0.531	0.1198	9.258e-06	0.2518
5	12584742	rs75847517	A/T	0.0211054	0.993258	0.403532	0.162735	0.0173399	0.0180897	0.994632	0.678775	0.175408	0.000252993	++	0.5311	0.1198	9.252e-06	0.2518
5	12586301	rs73044390	A/G	0.0211006	0.993624	0.403648	0.162728	0.0173034	0.0180868	0.995072	0.678763	0.175385	0.000252603	++	0.5311	0.1198	9.211e-06	0.252
5	12586599	rs73044392	T/C	0.0210998	0.993695	0.40366	0.162726	0.0172989	0.0180864	0.995179	0.678782	0.175378	0.000252378	++	0.5311	0.1198	9.2e-06	0.252
6	30813097	rs114637484	A/G	0.216667	0.99939	0.244809	0.0615423	8.76098e-05	0.22185	0.99985	0.181719	0.0658083	0.0062299	++	0.2153	0.0451	1.827e-06	0.4855
6	30815035	rs116518315	A/G	0.216662	0.999455	0.244821	0.0615411	8.7515e-05	0.221856	0.999862	0.1817	0.0658083	0.0062353	++	0.2153	0.0451	1.827e-06	0.4852
6	30838043	rs148642004	C/G	0.217231	0.999997	0.24285	0.0615009	9.85315e-05	0.222972	0.99989	0.17777	0.065762	0.00739618	++	0.2124	0.0451	2.466e-06	0.4715
6	30862423	rs115156025	T/C	0.217229	0.99999	0.242821	0.0615018	9.87395e-05	0.222944	0.999755	0.17786	0.0657596	0.00736462	++	0.2125	0.0451	2.459e-06	0.4723
6	30940989	rs114090659	T/C	0.817409	0.994766	-0.260329	0.065336	8.95942e-05	0.809689	0.992243	-0.188649	0.0695837	0.00732761	--	-0.2267	0.0478	2.129e-06	0.4544
6	30947509	rs116774838	A/T	0.81932	0.995087	-0.262667	0.0654513	8.01466e-05	0.810808	0.994843	-0.180356	0.0696461	0.0104039	--	-0.224	0.0479	2.894e-06	0.3909
6	30951561	rs116023984	T/C	0.817407	0.99475	-0.259411	0.065346	9.50398e-05	0.809262	0.993858	-0.183494	0.0694748	0.00897689	--	-0.2237	0.0478	2.845e-06	0.4278
6	30962469	rs138925446	T/C	0.817414	0.995114	-0.258328	0.0653499	0.000101651	0.809767	0.994586	-0.188523	0.0695086	0.00730392	--	-0.2255	0.0478	2.379e-06	0.4661
6	30971769	rs114056368	A/G	0.817489	0.995137	-0.258811	0.0653454	9.85955e-05	0.808769	0.991305	-0.183971	0.0694861	0.00880973	--	-0.2236	0.0478	2.876e-06	0.4344
6	30986312	rs114352113	T/C	0.18021	0.96301	0.25963	0.0667374	0.000130055	0.190763	0.986496	0.187021	0.0697387	0.00798195	++	0.2249	0.0484	3.392e-06	0.4537
6	30988825	rs143392786	A/G	0.182965	0.976261	0.259283	0.0654578	9.87123e-05	0.192072	0.984248	0.176249	0.0697455	0.012378	++	0.2203	0.0479	4.26e-06	0.3872
6	30992724	rs142803643	T/C	0.585461	0.975968	-0.213695	0.0540389	7.89171e-05	0.590653	0.97991	-0.137442	0.0566858	0.0155349	--	-0.1773	0.0393	6.298e-06	0.3321
6	31440014	rs114517168	A/C	0.446378	0.997776	0.209819	0.0534381	8.63335e-05	0.44069	0.997735	0.148872	0.0555158	0.00738372	++	0.1805	0.0387	3.026e-06	0.4308
6	31442782	rs116088953	A/G	0.157913	0.99618	0.27438	0.0687695	9.12131e-05	0.162222	0.995055	0.211686	0.0733854	0.00442337	++	0.245	0.0504	1.152e-06	0.5346
6	31742067	rs114199824	A/G	0.669582	0.999588	-0.123369	0.0559839	0.0282134	0.667426	0.99893	-0.243408	0.0578755	2.90981e-05	--	-0.1815	0.0404	7.035e-06	0.1375
6	32006858	rs6467	A/C	0.579947	0.885535	-0.19659	0.0567778	0.00054601	0.62468	0.832556	-0.198356	0.0631351	0.00173711	--	-0.1974	0.0424	3.21e-06	0.9835
6	32014828	rs433061	A/G	0.120271	0.934836	0.322572	0.0796758	7.57196e-05	0.133646	0.997959	0.202996	0.0786785	0.0109926	++	0.2619	0.0562	3.148e-06	0.2874
6	32023425	rs9267796	T/C	0.015038	0.98844	0.302666	0.195885	0.135038	0.0159227	0.988273	0.904473	0.180226	2.44855e-06	++	0.629	0.1331	2.305e-06	0.02432
6	32046944	rs9267799	T/C	0.0149932	0.99011	0.280348	0.198582	0.171015	0.0159122	0.989574	0.905982	0.180108	2.32278e-06	++	0.6241	0.1339	3.161e-06	0.0201
6	32060496	rs114989909	C/G	0.0150523	0.989472	0.302809	0.195529	0.134179	0.0159403	0.987975	0.904637	0.18015	2.41454e-06	++	0.6288	0.133	2.271e-06	0.02415
6	32067435	rs57740770	T/G	0.984935	0.988685	-0.303648	0.195447	0.132979	0.984018	0.985727	-0.902992	0.18019	2.52699e-06	--	-0.6281	0.133	2.326e-06	0.02472
6	32089274	rs145596265	A/G	0.0150799	0.987165	0.304919	0.195283	0.131112	0.0163423	0.976122	0.921943	0.178507	1.24671e-06	++	0.6415	0.1323	1.232e-06	0.02018
6	32096001	rs116300399	A/C	0.1283	0.990495	0.29612	0.074637	0.000105178	0.131336	0.995402	0.179865	0.0796054	0.0257592	++	0.2416	0.0547	9.835e-06	0.2886
6	32153406	rs140865314	A/C	0.179221	0.976087	0.234759	0.0673213	0.000595026	0.192881	0.976973	0.309998	0.0683411	8.01448e-06	++	0.2719	0.0481	1.636e-08	0.4346
6	32207393	rs115354330	T/G	0.307517	0.995029	0.130853	0.0568469	0.0220219	0.311246	0.995788	0.279593	0.0590139	2.55804e-06	++	0.2026	0.0411	8.304e-07	0.07057
6	32207959	rs138425931	T/C	0.692329	0.995294	-0.131713	0.0568272	0.0211219	0.688721	0.99591	-0.283765	0.0590234	1.81675e-06	--	-0.205	0.0411	6.119e-07	0.06451
6	32209861	rs114012660	T/C	0.319161	0.994367	0.139733	0.0563613	0.0136335	0.323081	0.996086	0.275269	0.0584177	2.84934e-06	++	0.2052	0.0407	4.687e-07	0.09626
6	32218120	rs139865833	A/G	0.125356	0.999265	0.331872	0.0744793	1.3923e-05	0.133251	0.999345	0.154336	0.0791972	0.0540735	++	0.2484	0.0545	5.098e-06	0.1038
6	32219898	rs115894431	A/G	0.125356	0.999269	0.33187	0.0744792	1.39249e-05	0.13314	0.999454	0.1557	0.079188	0.0519801	++	0.249	0.0545	4.818e-06	0.1065
6	32226481	rs149131618	A/G	0.87857	0.966958	-0.340469	0.0769321	1.58623e-05	0.868908	0.987788	-0.146674	0.0803563	0.0710423	--	-0.2476	0.0558	9.035e-06	0.08268
6	32229572	rs140407351	T/C	0.330527	0.996591	-0.252817	0.0589678	1.37472e-05	0.327312	0.995964	-0.130151	0.0608131	0.031366	--	-0.1933	0.0425	5.418e-06	0.1492
6	32230256	rs115157812	T/G	0.874682	0.999739	-0.332169	0.0744526	1.35915e-05	0.867062	0.999704	-0.157798	0.0791641	0.0488656	--	-0.2502	0.0544	4.324e-06	0.11
6	32234412	rs116153337	A/G	0.672238	0.999912	0.257766	0.0592145	1.00476e-05	0.675407	0.999661	0.132954	0.0608514	0.0279592	++	0.197	0.0426	3.776e-06	0.1431
6	32238280	rs146342019	A/G	0.672237	0.999914	0.257774	0.0592145	1.00408e-05	0.673728	0.999658	0.138423	0.0608262	0.0220354	++	0.1996	0.0426	2.782e-06	0.1613
6	32240072	rs150470445	A/T	0.125327	0.999813	0.332055	0.0744473	1.36644e-05	0.132848	0.999733	0.158774	0.0791553	0.0474763	++	0.2506	0.0544	4.168e-06	0.1122
6	32247302	rs114649486	A/G	0.327767	0.999961	-0.257975	0.0592153	9.88287e-06	0.324531	0.999853	-0.132676	0.0608525	0.0282936	--	-0.1969	0.0426	3.79e-06	0.1416
6	32247990	rs142192789	A/G	0.327775	0.999929	-0.258035	0.0592158	9.83689e-06	0.330854	0.988113	-0.12653	0.060655	0.0359522	--	-0.1938	0.0425	5.233e-06	0.1223
6	32252132	rs147151648	A/G	0.874668	0.999845	-0.332009	0.074445	1.36936e-05	0.866431	0.997313	-0.154995	0.0791112	0.052818	--	-0.2487	0.0544	4.873e-06	0.1045
6	32253884	rs114491081	T/C	0.672226	0.999967	0.258186	0.0592174	9.72311e-06	0.67549	0.999948	0.132583	0.0608521	0.0284041	++	0.197	0.0426	3.765e-06	0.1406
6	32257199	rs116757844	T/C	0.874652	0.999985	-0.331812	0.0744352	1.38188e-05	0.868804	0.989082	-0.146655	0.0802662	0.0707628	--	-0.2461	0.0548	7.096e-06	0.09199
6	32263663	rs142144345	T/C	0.125348	0.999986	0.33181	0.0744351	1.38198e-05	0.132845	0.999995	0.158767	0.0791405	0.0474457	++	0.2505	0.0544	4.201e-06	0.1126
6	32269359	rs114101914	T/G	0.672235	0.999987	0.258196	0.0592167	9.71282e-06	0.669371	0.990493	0.144625	0.0609657	0.0169733	++	0.203	0.0426	1.936e-06	0.1831
6	32269457	rs116325871	T/C	0.125348	0.999986	0.33181	0.0744351	1.38198e-05	0.132845	0.999995	0.158767	0.0791405	0.0474457	++	0.2505	0.0544	4.201e-06	0.1126
6	32274882	rs116245742	A/C	0.125323	0.999464	0.332145	0.0744532	1.36178e-05	0.132461	0.994808	0.154808	0.0795271	0.0543496	++	0.2492	0.0546	4.954e-06	0.1049
6	32280591	rs147338561	T/C	0.874678	0.999443	-0.332166	0.0744538	1.36028e-05	0.889683	0.956234	-0.173691	0.0870919	0.0491019	--	-0.2651	0.0568	3.066e-06	0.1682
6	32282068	rs116829543	A/G	0.672251	0.999252	0.260481	0.0592433	8.14418e-06	0.674046	0.996026	0.131434	0.0608153	0.0297263	++	0.1976	0.0426	3.532e-06	0.13
6	32284108	rs114999843	T/G	0.87567	0.991944	-0.330276	0.0749815	1.74583e-05	0.867777	0.992591	-0.155687	0.0796486	0.0533726	--	-0.2481	0.0548	5.986e-06	0.1119
6	32285348	rs114052021	C/G	0.668729	0.999345	0.273849	0.0592228	2.66303e-06	0.671248	0.999673	0.129192	0.0605627	0.031933	++	0.203	0.0425	1.785e-06	0.08891
6	32285362	rs116667074	T/C	0.1253	0.999054	0.332415	0.0744679	1.3457e-05	0.132523	0.994722	0.154489	0.0795223	0.0548278	++	0.2492	0.0546	4.975e-06	0.1038
6	32285542	rs114473235	A/G	0.327779	0.999349	-0.261094	0.0592371	7.72868e-06	0.324309	0.999674	-0.131211	0.0608308	0.0300362	--	-0.1978	0.0426	3.447e-06	0.1276
6	32287072	rs143832718	T/C	0.886791	0.925721	-0.373692	0.0804661	6.12825e-06	0.87635	0.928643	-0.184106	0.0842921	0.0311177	--	-0.2832	0.0584	1.26e-06	0.1051
6	32287567	rs141457814	A/G	0.672159	0.999336	0.260029	0.0592216	8.38385e-06	0.66922	0.985566	0.11661	0.0607228	0.0536197	++	0.19	0.0426	8.035e-06	0.09211
6	32288952	rs114288718	A/G	0.125291	0.998909	0.332535	0.0744726	1.33798e-05	0.132219	0.990915	0.150579	0.0798311	0.0621927	++	0.2477	0.0547	5.858e-06	0.09686
6	32290208	rs116636123	T/C	0.125293	0.998874	0.332534	0.0744735	1.33841e-05	0.132221	0.990919	0.150603	0.0798302	0.0621493	++	0.2477	0.0547	5.854e-06	0.0969
6	32290927	rs114686296	T/G	0.672113	0.999509	0.258569	0.0591993	9.36481e-06	0.675712	0.999666	0.131342	0.060829	0.029866	++	0.1966	0.0426	3.915e-06	0.1354
6	32291359	rs116458776	T/G	0.327889	0.999503	-0.258565	0.0591993	9.36776e-06	0.324287	0.999664	-0.13134	0.060829	0.0298681	--	-0.1966	0.0426	3.917e-06	0.1354
6	32291542	rs114456322	T/C	0.670825	0.995531	0.253541	0.0591903	1.39895e-05	0.675713	0.999664	0.131339	0.060829	0.0298694	++	0.194	0.0426	5.218e-06	0.1515
6	32292956	rs115462032	T/C	0.32789	0.999484	-0.258555	0.0591996	9.37683e-06	0.324286	0.999658	-0.131332	0.0608289	0.0298771	--	-0.1966	0.0426	3.921e-06	0.1354
6	32293532	rs116632378	T/C	0.32936	0.995031	-0.261445	0.0593126	7.72893e-06	0.325995	0.992264	-0.132177	0.0609791	0.029233	--	-0.1985	0.0427	3.308e-06	0.1301
6	32294563	rs115582505	T/G	0.328143	0.99965	-0.256797	0.05916	1.06581e-05	0.324129	0.999621	-0.130457	0.0607953	0.030899	--	-0.1953	0.0426	4.49e-06	0.1379
6	32295652	rs139165151	T/C	0.874818	0.998361	-0.333576	0.0744887	1.26463e-05	0.86763	0.991812	-0.150402	0.0797655	0.0622835	--	-0.2481	0.0547	5.636e-06	0.09453
6	32302382	rs114667305	T/C	0.125183	0.998351	0.333647	0.0744878	1.25913e-05	0.132366	0.991804	0.150345	0.0797674	0.0623872	++	0.2481	0.0547	5.63e-06	0.0943
6	32303692	rs116669008	A/T	0.125184	0.998348	0.333677	0.0744874	1.25677e-05	0.13237	0.99182	0.150406	0.0797648	0.0622734	++	0.2482	0.0547	5.607e-06	0.09435
6	32305544	rs115007147	A/G	0.874815	0.998341	-0.333727	0.0744867	1.25281e-05	0.86763	0.99182	-0.150405	0.0797648	0.0622754	--	-0.2482	0.0547	5.594e-06	0.09426
6	32310863	rs114361604	T/C	0.874744	0.998325	-0.333107	0.0744876	1.29909e-05	0.867505	0.991668	-0.14889	0.0797764	0.0649663	--	-0.2472	0.0547	6.123e-06	0.09269
6	32315511	rs114138262	T/G	0.874753	0.998306	-0.338416	0.0744066	9.28422e-06	0.867525	0.990866	-0.148478	0.0798212	0.0658551	--	-0.25	0.0546	4.769e-06	0.08293
6	32325562	rs114142816	A/G	0.125194	0.997773	0.339083	0.0744255	8.97053e-06	0.132484	0.993085	0.151066	0.0796629	0.0608175	++	0.2513	0.0546	4.163e-06	0.08579
6	32339840	rs116316977	A/T	0.270036	0.972719	-0.316337	0.0648843	6.12585e-07	0.29134	0.929449	-0.147302	0.0650139	0.0224212	--	-0.2319	0.0461	4.927e-07	0.06678
6	32339925	rs116037762	A/T	0.348726	0.958051	-0.235972	0.0590546	5.29286e-05	0.363192	0.908175	-0.140887	0.0615843	0.0214843	--	-0.1904	0.0428	8.65e-06	0.2669
6	32339988	rs115821622	T/C	0.0976486	0.979107	-0.435407	0.104294	1.12855e-05	0.104014	0.98124	-0.224973	0.0986005	0.0197123	--	-0.3241	0.0719	6.587e-06	0.1442
6	32340176	rs143655145	T/C	0.2112	0.974482	0.23856	0.0635114	0.000211122	0.219711	0.986711	0.207614	0.0658282	0.00180576	++	0.2236	0.0459	1.097e-06	0.7361
6	32340871	rs114937304	T/C	0.126108	0.986614	0.342409	0.0742252	6.95602e-06	0.131974	0.986599	0.144333	0.0800513	0.07453	++	0.2507	0.0546	4.477e-06	0.07068
6	32341208	rs115197288	T/C	0.836064	0.999346	0.367167	0.0798085	1.83216e-06	0.82249	0.999372	0.180576	0.0762644	0.0162824	++	0.2695	0.0553	1.121e-06	0.09224
6	32342537	rs114086406	A/G	0.209799	0.993596	0.228972	0.0633208	0.000359338	0.219784	0.996255	0.20245	0.0655338	0.00223591	++	0.2161	0.0457	2.266e-06	0.7719
6	32343236	rs116178193	A/G	0.864955	0.989441	-0.34747	0.0721089	2.63232e-06	0.855907	0.994696	-0.140023	0.0768533	0.0713933	--	-0.2502	0.0528	2.146e-06	0.04989
6	32343339	rs115817020	A/G	0.135045	0.989507	0.347488	0.0721076	2.62823e-06	0.144092	0.994725	0.140018	0.076853	0.0714011	++	0.2502	0.0528	2.143e-06	0.04986
6	32343575	rs116714230	A/C	0.11062	0.999063	-0.393401	0.0962146	1.92946e-05	0.120874	0.999171	-0.255405	0.0922678	0.0045667	--	-0.3214	0.0669	1.525e-06	0.3025
6	32343743	rs115666871	A/C	0.86124	0.997361	0.320268	0.0847254	9.43523e-05	0.853902	0.998057	0.242237	0.084592	0.00343248	++	0.2811	0.0601	2.895e-06	0.5162
6	32343757	rs116172778	A/G	0.88938	0.999068	0.393362	0.0962131	1.93277e-05	0.879126	0.99918	0.255429	0.092268	0.00456273	++	0.3214	0.0669	1.526e-06	0.3027
6	32344095	rs114939028	T/G	0.110619	0.999076	-0.393285	0.0962107	1.9394e-05	0.120874	0.999196	-0.255463	0.0922682	0.00455732	--	-0.3214	0.0669	1.527e-06	0.3031
6	32344575	rs115826235	T/G	0.110617	0.999091	-0.393192	0.0962075	1.94742e-05	0.121241	0.996305	-0.254512	0.0922636	0.00471389	--	-0.3208	0.0668	1.589e-06	0.3001
6	32345086	rs114339898	A/G	0.889384	0.999105	0.393079	0.0962038	1.95728e-05	0.879125	0.999249	0.255572	0.092269	0.0045399	++	0.3214	0.0668	1.53e-06	0.3042
6	32345131	rs116487258	T/G	0.138792	0.997744	-0.319477	0.0846821	9.75046e-05	0.146098	0.99832	-0.242159	0.0845801	0.00343839	--	-0.2807	0.0601	2.973e-06	0.5199
6	32345540	rs114140061	T/G	0.889392	0.999196	0.392505	0.0961842	2.00759e-05	0.879122	0.999396	0.255867	0.0922708	0.00449303	++	0.3212	0.0668	1.539e-06	0.3072
6	32345689	rs115189464	T/G	0.873679	0.991325	-0.341848	0.0741518	7.04902e-06	0.867086	0.996325	-0.148588	0.0793748	0.0641794	--	-0.2516	0.0544	3.73e-06	0.07633
6	32345776	rs114148096	T/C	0.110602	0.99924	-0.392186	0.0961739	2.03628e-05	0.12088	0.999486	-0.256035	0.0922717	0.00446642	--	-0.3212	0.0668	1.544e-06	0.3089
6	32346213	rs114359758	T/C	0.110601	0.999254	-0.392102	0.096171	2.04387e-05	0.118946	0.993018	-0.25585	0.09319	0.0049034	--	-0.3217	0.0672	1.677e-06	0.3108
6	32349557	rs115035678	A/T	0.864735	0.994367	-0.34601	0.0720089	2.80508e-06	0.855975	0.997088	-0.139105	0.0768309	0.0731683	--	-0.2491	0.0527	2.328e-06	0.0503
6	32351566	rs114978903	T/C	0.110618	0.999522	-0.391833	0.0961421	2.05868e-05	0.120882	0.999595	-0.256264	0.0922735	0.00443056	--	-0.3212	0.0668	1.542e-06	0.3109
6	32352294	rs141475948	A/T	0.881607	0.907059	0.344988	0.095322	0.000181485	0.878192	0.925189	0.275822	0.0957099	0.00313282	++	0.3105	0.0678	4.662e-06	0.61
6	32352383	rs150424383	T/C	0.131462	0.958723	-0.329135	0.0883077	0.000117193	0.144497	0.998921	-0.242669	0.08514	0.00358905	--	-0.2843	0.0615	3.838e-06	0.4826
6	32353149	rs190634780	T/C	0.0576844	0.728654	-0.677838	0.162621	7.91321e-06	0.0884556	0.762825	-0.395698	0.125799	0.00111819	--	-0.5011	0.0999	5.226e-07	0.1717
6	32353912	rs185711197	A/G	0.0510859	0.652426	-0.743148	0.183189	1.31194e-05	0.0919698	0.619386	-0.396926	0.135636	0.00250792	--	-0.5193	0.1094	2.071e-06	0.1303
6	32353949	rs116593472	C/G	0.128749	0.973987	-0.312284	0.0882691	0.000260212	0.141627	0.975429	-0.2551	0.0872007	0.00277674	--	-0.2833	0.0623	5.384e-06	0.6462
6	32354629	rs115133287	A/G	0.861026	0.999973	0.31573	0.0844536	0.000113345	0.853847	0.999667	0.241681	0.0845004	0.0034722	++	0.2787	0.06	3.366e-06	0.537
6	32354834	rs116687975	A/G	0.138974	0.999973	-0.31573	0.0844535	0.000113341	0.146154	0.999679	-0.241713	0.0845007	0.00346791	--	-0.2787	0.06	3.361e-06	0.5371
6	32355003	rs116481843	T/C	0.138974	0.999975	-0.315729	0.0844534	0.000113346	0.146154	0.99969	-0.241735	0.0845008	0.00346484	--	-0.2787	0.06	3.358e-06	0.5373
6	32355285	rs114061082	A/G	0.861026	0.999977	0.31572	0.0844531	0.000113391	0.853844	0.999708	0.241775	0.084501	0.00345944	++	0.2787	0.06	3.354e-06	0.5375
6	32355303	rs114343451	A/T	0.861026	0.999977	0.31572	0.0844531	0.000113391	0.853844	0.999709	0.241776	0.084501	0.00345932	++	0.2787	0.06	3.354e-06	0.5375
6	32355677	rs115141905	T/G	0.858525	0.982472	0.317355	0.0845639	0.000106623	0.852656	0.992182	0.243134	0.0845689	0.00330463	++	0.2802	0.06	3.048e-06	0.5364
6	32355858	rs114145629	T/C	0.861082	0.999625	0.315078	0.0844731	0.000117655	0.853842	0.999752	0.241859	0.0845014	0.00344814	++	0.2784	0.06	3.442e-06	0.5416
6	32356307	rs116714715	T/C	0.138974	0.999987	-0.315698	0.0844521	0.000113503	0.14616	0.99979	-0.241927	0.0845018	0.00343887	--	-0.2788	0.06	3.336e-06	0.5385
6	32356755	rs149244262	A/G	0.860963	0.999289	0.316415	0.0844876	0.0001101	0.861654	0.950595	0.232498	0.0884196	0.00729749	++	0.2763	0.0613	6.617e-06	0.4943
6	32356839	rs114330846	A/G	0.861026	0.999994	0.315688	0.0844516	0.000113547	0.853838	0.999839	0.242004	0.0845021	0.00342844	++	0.2788	0.06	3.327e-06	0.539
6	32357344	rs115470909	T/G	0.861026	0.999999	0.315674	0.084451	0.000113616	0.853836	0.999892	0.242079	0.0845022	0.0034183	++	0.2788	0.06	3.318e-06	0.5395
6	32358008	rs116366540	A/G	0.140038	0.998702	-0.317849	0.0842839	9.84165e-05	0.146099	0.995352	-0.24348	0.0847186	0.0033123	--	-0.2808	0.06	2.85e-06	0.5353
6	32358011	rs114098974	A/G	0.140038	0.998702	-0.317849	0.0842839	9.84165e-05	0.146099	0.995353	-0.243481	0.0847186	0.00331221	--	-0.2808	0.06	2.85e-06	0.5353
6	32358144	rs116716084	T/C	0.861026	1	0.315673	0.084451	0.000113625	0.853831	0.999983	0.242134	0.084501	0.00341035	++	0.2789	0.06	3.311e-06	0.5398
6	32358163	rs114614250	A/G	0.86105	0.999817	0.315447	0.0844592	0.000115136	0.854214	0.99737	0.244033	0.0847228	0.00324121	++	0.2798	0.06	3.167e-06	0.5521
6	32358201	rs116676210	C/G	0.126086	0.995084	0.34299	0.0741058	6.49749e-06	0.132889	0.997202	0.148076	0.0793748	0.0650934	++	0.2521	0.0544	3.563e-06	0.07376
6	32358213	rs115849204	T/C	0.861026	1	0.315673	0.084451	0.000113625	0.85383	0.999991	0.242138	0.0845009	0.00340979	++	0.2789	0.06	3.31e-06	0.5398
6	32358533	rs114825639	A/G	0.861026	1	0.315673	0.084451	0.000113625	0.853831	0.99999	0.242134	0.0845012	0.00341046	++	0.2789	0.06	3.311e-06	0.5398
6	32358689	rs114160865	A/G	0.834622	0.99954	-0.279422	0.0678613	5.33068e-05	0.826732	0.999172	-0.246294	0.0701086	0.000539474	--	-0.2634	0.049	7.433e-08	0.7352
6	32358728	rs116397147	A/G	0.138974	1	-0.315673	0.084451	0.000113625	0.146169	0.99999	-0.242134	0.0845012	0.00341046	--	-0.2789	0.06	3.311e-06	0.5398
6	32359133	rs114402090	A/G	0.137695	0.9934	-0.31647	0.0850647	0.000122396	0.14589	0.998407	-0.242182	0.0846402	0.00345924	--	-0.2791	0.0602	3.595e-06	0.5375
6	32359156	rs116338459	A/G	0.867702	0.966975	0.30638	0.0873135	0.000297507	0.869166	0.933664	0.25599	0.091905	0.00438795	++	0.2824	0.0635	8.813e-06	0.6921
6	32359163	rs114726262	A/G	0.132298	0.966975	-0.30638	0.0873135	0.000297507	0.130742	0.932824	-0.255681	0.0919639	0.00446312	--	-0.2823	0.0636	8.954e-06	0.6904
6	32359208	rs116489578	A/G	0.133297	0.97039	-0.316401	0.0871621	0.000179474	0.136113	0.958975	-0.239472	0.088846	0.00591103	--	-0.2786	0.0625	8.175e-06	0.5381
6	32359230	rs116423278	T/C	0.873805	0.948712	0.314827	0.0902321	0.000318229	0.874369	0.929219	0.28934	0.0948667	0.00173462	++	0.3027	0.0656	3.993e-06	0.8462
6	32359389	rs115235440	A/G	0.126541	0.957068	-0.323178	0.0900953	0.000211502	0.127229	0.945778	-0.291623	0.0935088	0.001353	--	-0.308	0.0651	2.266e-06	0.8087
6	32359431	rs114410586	T/C	0.861129	0.999276	0.315146	0.0844895	0.000117606	0.853859	0.999826	0.24195	0.0845069	0.0034377	++	0.2785	0.06	3.431e-06	0.5418
6	32359460	rs115048419	A/G	0.143025	0.962372	-0.298459	0.0846153	0.000279547	0.145877	0.998391	-0.241414	0.0846191	0.00355682	--	-0.2699	0.0601	7.011e-06	0.6349
6	32359519	rs116454630	A/T	0.133983	0.986901	-0.301851	0.085887	0.000290409	0.141227	0.998359	-0.237933	0.0856945	0.00455732	--	-0.2698	0.0609	9.428e-06	0.5997
6	32359521	rs115690055	T/C	0.136104	0.988363	-0.322685	0.0857853	0.000101523	0.145794	0.997929	-0.244893	0.0847674	0.00314903	--	-0.2833	0.0605	2.872e-06	0.5205
6	32359611	rs116562226	A/G	0.861477	0.996543	0.315387	0.0846737	0.000120289	0.855092	0.991016	0.2464	0.0852284	0.00312421	++	0.2811	0.0603	3.147e-06	0.5673
6	32359904	rs115506652	T/C	0.862638	0.990942	0.315883	0.0851998	0.000129373	0.854252	0.996512	0.244226	0.0847634	0.00323159	++	0.2798	0.0603	3.507e-06	0.5526
6	32360135	rs145961934	T/C	0.886766	0.891386	0.33682	0.0980441	0.000385634	0.895807	0.878131	0.343612	0.107416	0.000948967	++	0.3399	0.0727	2.932e-06	0.9629
6	32360203	rs146231999	T/C	0.112977	0.899726	-0.310852	0.0971435	0.000974511	0.101436	0.868001	-0.343531	0.109181	0.00114847	--	-0.3253	0.0729	8.016e-06	0.8237
6	32360208	rs148483307	T/G	0.112977	0.899726	-0.310852	0.0971435	0.000974511	0.106521	0.895879	-0.324817	0.104745	0.00137594	--	-0.3173	0.0715	9.097e-06	0.9224
6	32360223	rs146476410	T/C	0.112977	0.899726	-0.310852	0.0971435	0.000974511	0.100492	0.863323	-0.347424	0.110009	0.00109441	--	-0.3269	0.0731	7.763e-06	0.8039
6	32360272	rs140928277	T/C	0.884268	0.901455	0.345172	0.0969075	0.000229447	0.900548	0.823482	0.370378	0.113958	0.000770935	++	0.3558	0.0741	1.587e-06	0.8667
6	32360341	rs116031295	A/C	0.138974	1	-0.315673	0.084451	0.000113625	0.146169	0.999992	-0.242136	0.084501	0.00341018	--	-0.2789	0.06	3.311e-06	0.5398
6	32360443	rs115689787	T/C	0.138974	1	-0.315673	0.084451	0.000113625	0.145848	0.997712	-0.243201	0.0846752	0.00333259	--	-0.2795	0.06	3.226e-06	0.5461
6	32360532	rs114630355	A/G	0.861026	1	0.315673	0.084451	0.000113625	0.85383	0.999993	0.242136	0.084501	0.00341009	++	0.2789	0.06	3.311e-06	0.5398
6	32360551	rs115635354	C/G	0.861026	1	0.315673	0.084451	0.000113625	0.85383	0.999993	0.242136	0.084501	0.00341009	++	0.2789	0.06	3.311e-06	0.5398
6	32361035	rs116515583	T/C	0.861383	0.997426	0.31753	0.0846976	0.000108164	0.85383	0.999993	0.242136	0.084501	0.00341009	++	0.2797	0.0601	3.202e-06	0.5302
6	32361388	rs114727893	T/C	0.138974	1	-0.315673	0.084451	0.000113625	0.144704	0.992265	-0.245091	0.0852652	0.00330584	--	-0.2807	0.0602	3.169e-06	0.558
6	32361469	rs114073014	T/C	0.135581	0.981685	-0.308831	0.0857925	0.000205015	0.13965	0.972588	-0.252484	0.0876228	0.00320865	--	-0.2812	0.0615	4.888e-06	0.6472
6	32361612	rs114509281	T/C	0.885057	0.901038	0.392095	0.0984541	3.46951e-05	0.876797	0.907149	0.270756	0.0958375	0.00380221	++	0.3297	0.0689	1.731e-06	0.379
6	32361613	rs115539350	A/G	0.114943	0.901038	-0.392095	0.0984542	3.46952e-05	0.123203	0.907149	-0.270756	0.0958375	0.00380221	--	-0.3297	0.0689	1.731e-06	0.379
6	32361762	rs115308220	A/G	0.13161	0.974289	-0.315861	0.0876769	0.000199525	0.135982	0.968247	-0.258514	0.0888875	0.00291164	--	-0.2875	0.0627	4.462e-06	0.6473
6	32361821	rs115110946	T/C	0.165384	0.9999	0.279615	0.0678535	5.25817e-05	0.173141	0.998265	0.24593	0.0701681	0.00055565	++	0.2633	0.049	7.564e-08	0.731
6	32361943	rs114944899	T/C	0.138524	0.998328	-0.312226	0.0845393	0.000137823	0.146097	0.999612	-0.24155	0.084515	0.00349575	--	-0.2768	0.06	3.957e-06	0.5559
6	32361953	rs115354877	A/G	0.861476	0.998328	0.312226	0.0845393	0.000137823	0.853903	0.999612	0.24155	0.084515	0.00349575	++	0.2768	0.06	3.957e-06	0.5559
6	32362010	rs115880030	T/C	0.11599	0.896861	-0.351389	0.0972269	0.00018464	0.122829	0.922704	-0.289531	0.0957305	0.00190118	--	-0.3199	0.0685	2.982e-06	0.6516
6	32362011	rs114516436	A/G	0.88401	0.896861	0.351389	0.0972269	0.00018464	0.877171	0.922704	0.289531	0.0957305	0.00190118	++	0.3199	0.0685	2.982e-06	0.6516
6	32362020	rs115356268	T/C	0.137114	0.99148	-0.316669	0.0852758	0.000125917	0.146034	0.999191	-0.243627	0.0845917	0.00324582	--	-0.2798	0.0603	3.467e-06	0.5447
6	32362075	rs116793910	A/G	0.861026	0.999998	0.315693	0.0844519	0.000113525	0.853886	0.99979	0.241747	0.0845096	0.00346649	++	0.2787	0.06	3.364e-06	0.5375
6	32362085	rs114057939	T/C	0.138974	0.999998	-0.315693	0.0844519	0.000113525	0.146114	0.99979	-0.241747	0.0845096	0.00346649	--	-0.2787	0.06	3.364e-06	0.5375
6	32362128	rs115564974	A/G	0.138974	1	-0.315673	0.084451	0.000113625	0.146114	0.99979	-0.241747	0.0845096	0.00346649	--	-0.2787	0.06	3.366e-06	0.5376
6	32362182	rs115944222	T/C	0.861026	1	0.315673	0.084451	0.000113625	0.853886	0.99979	0.241747	0.0845096	0.00346649	++	0.2787	0.06	3.366e-06	0.5376
6	32362217	rs115048144	A/G	0.861026	1	0.315673	0.084451	0.000113625	0.853886	0.99979	0.241747	0.0845096	0.00346649	++	0.2787	0.06	3.366e-06	0.5376
6	32362262	rs116429850	A/G	0.861026	1	0.315673	0.084451	0.000113625	0.853886	0.999789	0.241753	0.0845098	0.00346572	++	0.2787	0.06	3.365e-06	0.5377
6	32362389	rs115804223	A/G	0.138974	1	-0.315673	0.084451	0.000113625	0.146114	0.999789	-0.241753	0.0845098	0.00346572	--	-0.2787	0.06	3.365e-06	0.5377
6	32362408	rs115560859	A/G	0.138974	1	-0.315673	0.084451	0.000113625	0.146114	0.999789	-0.241753	0.0845098	0.00346572	--	-0.2787	0.06	3.365e-06	0.5377
6	32362433	rs114829554	A/C	0.138974	1	-0.315673	0.084451	0.000113625	0.146114	0.99979	-0.241752	0.0845098	0.00346583	--	-0.2787	0.06	3.365e-06	0.5377
6	32362453	rs116617587	A/G	0.861026	1	0.315673	0.084451	0.000113625	0.853886	0.99979	0.241752	0.0845098	0.00346583	++	0.2787	0.06	3.365e-06	0.5377
6	32362639	rs115850221	A/G	0.138974	1	-0.315673	0.084451	0.000113625	0.146114	0.999788	-0.24175	0.0845099	0.00346615	--	-0.2787	0.06	3.366e-06	0.5377
6	32362669	rs114601471	T/G	0.861026	1	0.315673	0.084451	0.000113625	0.853886	0.999789	0.241749	0.0845099	0.0034662	++	0.2787	0.06	3.366e-06	0.5377
6	32362702	rs114318997	T/C	0.861026	1	0.315673	0.084451	0.000113625	0.889236	0.862446	0.290111	0.103539	0.00404805	++	0.3054	0.0657	3.342e-06	0.8488
6	32362703	rs116012409	T/G	0.107485	0.865805	-0.378419	0.102959	0.000136725	0.110764	0.862446	-0.290111	0.103539	0.00404805	--	-0.3344	0.0733	5.036e-06	0.5469
6	32362741	rs115737417	T/C	0.139305	0.997693	-0.315183	0.084463	0.000116875	0.146114	0.999789	-0.241749	0.0845099	0.0034662	--	-0.2784	0.06	3.44e-06	0.5404
6	32362745	rs114751022	A/G	0.139028	0.99959	-0.316298	0.084473	0.000110462	0.146114	0.999789	-0.241749	0.0845099	0.0034662	--	-0.279	0.06	3.294e-06	0.5343
6	32362832	rs114828033	A/G	0.138974	1	-0.315673	0.084451	0.000113625	0.146114	0.999788	-0.241756	0.08451	0.00346541	--	-0.2787	0.06	3.365e-06	0.5377
6	32363215	rs116657051	T/C	0.834544	1	-0.278938	0.0678189	5.43405e-05	0.82671	0.999244	-0.246462	0.0701024	0.000534194	--	-0.2632	0.0489	7.487e-08	0.7401
6	32365553	rs115407878	T/C	0.110581	0.999516	-0.391324	0.0961374	2.11046e-05	0.120884	0.999663	-0.256352	0.0922729	0.00441636	--	-0.321	0.0668	1.563e-06	0.313
6	32367017	rs114619532	A/G	0.859672	0.988763	0.309741	0.0838666	0.00013853	0.855479	0.995036	0.233223	0.0834484	0.0042823	++	0.2712	0.0594	4.936e-06	0.5194
6	32368462	rs147461705	A/G	0.126107	0.994395	0.341666	0.0741636	7.15757e-06	0.13291	0.997206	0.147752	0.0793889	0.0657236	++	0.2512	0.0544	3.908e-06	0.07539
6	32374595	rs114392088	A/G	0.834564	0.99899	-0.2775	0.0679047	6.05452e-05	0.826667	0.99909	-0.24846	0.0701142	0.000482519	--	-0.2634	0.049	7.473e-08	0.7669
6	32375796	rs116799155	A/T	0.834541	0.998926	-0.276653	0.0679136	6.38537e-05	0.826598	0.999027	-0.248685	0.0700923	0.000474955	--	-0.2631	0.049	7.741e-08	0.7753
6	32376360	rs114275073	T/C	0.901079	0.99833	0.450401	0.103401	4.32751e-06	0.891407	0.998165	0.243566	0.096665	0.00989364	++	0.3399	0.0709	1.628e-06	0.1455
6	32377408	rs114316251	T/C	0.777176	0.976997	0.30545	0.0694569	6.45429e-06	0.709077	0.862404	0.16796	0.0673813	0.0118802	++	0.2345	0.0485	1.362e-06	0.157
6	32379383	rs116585156	C/G	0.188077	0.997433	-0.247222	0.0725802	0.000497227	0.199947	0.997933	-0.227287	0.0732902	0.00158853	--	-0.2373	0.0518	4.555e-06	0.8473
6	32379547	rs114597339	T/C	0.188212	0.996567	-0.246417	0.0725722	0.000518562	0.199942	0.99791	-0.227361	0.0732929	0.00158346	--	-0.237	0.0518	4.709e-06	0.854
6	32380830	rs116425525	C/G	0.188348	0.999386	0.252355	0.0646157	0.000121605	0.192686	0.999387	0.224732	0.0671881	0.000966557	++	0.2391	0.0468	3.17e-07	0.7678
6	32381280	rs115613607	C/G	0.126092	0.993324	0.335959	0.074298	1.04509e-05	0.132893	0.996203	0.148168	0.0795033	0.0653485	++	0.2483	0.0545	5.22e-06	0.08558
6	32381461	rs116508064	T/C	0.319213	0.986801	0.279365	0.0557871	6.72852e-07	0.320437	0.99084	0.307044	0.0577529	1.304e-07	++	0.2927	0.0403	3.66e-13	0.7313
6	32381472	rs116047537	T/C	0.680534	0.991349	-0.278322	0.0556078	6.82282e-07	0.68006	0.992816	-0.305875	0.0577147	1.42754e-07	--	-0.2916	0.0402	4.057e-13	0.732
6	32382609	rs139410943	C/G	0.821241	0.998459	-0.231931	0.0661292	0.000555559	0.825258	0.971485	-0.251389	0.0703394	0.000432326	--	-0.2411	0.0484	6.227e-07	0.8409
6	32382638	rs144972059	T/C	0.821244	0.998516	-0.231874	0.0661283	0.000557204	0.825255	0.971546	-0.251397	0.0703371	0.000431964	--	-0.241	0.0484	6.241e-07	0.8403
6	32382749	rs137959892	A/G	0.821183	0.998372	-0.231216	0.0661394	0.000578723	0.818072	0.996564	-0.238486	0.0686051	0.000612892	--	-0.2347	0.0478	9.09e-07	0.9394
6	32383208	rs115025645	T/G	0.179718	0.999947	0.244307	0.0657919	0.000259231	0.182787	0.999999	0.232713	0.068465	0.000805614	++	0.2387	0.0476	5.364e-07	0.9032
6	32383246	rs115863615	T/G	0.825769	0.976847	-0.248056	0.0674275	0.000295958	0.817307	0.999749	-0.229638	0.0685121	0.000950667	--	-0.239	0.0482	7.288e-07	0.8486
6	32383249	rs116199162	T/C	0.823849	0.984708	-0.248056	0.0669215	0.00026578	0.817307	0.999749	-0.229638	0.0685121	0.000950667	--	-0.239	0.0481	6.558e-07	0.8481
6	32383256	rs115062791	A/C	0.383361	0.997627	-0.367917	0.057534	7.42343e-11	0.393429	0.998414	-0.245933	0.0585926	2.26044e-05	--	-0.3079	0.0412	7.88e-14	0.1389
6	32383307	rs116152301	T/G	0.820278	0.999921	-0.244442	0.0657908	0.000257166	0.817213	1	-0.232714	0.0684649	0.000805568	--	-0.2388	0.0476	5.321e-07	0.9021
6	32383341	rs114923669	A/C	0.820277	0.999914	-0.244478	0.0657905	0.000256609	0.817213	1	-0.232714	0.0684649	0.000805568	--	-0.2388	0.0476	5.31e-07	0.9018
6	32383360	rs114201034	A/G	0.179724	0.999911	0.244496	0.0657904	0.000256334	0.182787	1	0.232714	0.0684649	0.000805568	++	0.2388	0.0476	5.304e-07	0.9016
6	32383410	rs116678593	T/G	0.179723	0.999883	0.244533	0.0657919	0.000255874	0.18278	0.999909	0.232492	0.0684731	0.000815972	++	0.2387	0.0476	5.365e-07	0.8995
6	32383441	rs116473074	T/G	0.820273	0.999897	-0.24458	0.0657897	0.000255066	0.817213	1	-0.232714	0.0684649	0.000805568	--	-0.2389	0.0476	5.278e-07	0.9009
6	32383488	rs114275596	A/T	0.179728	0.999889	0.244627	0.0657893	0.000254348	0.182787	1	0.232714	0.0684649	0.000805568	++	0.2389	0.0476	5.264e-07	0.9005
6	32383633	rs115339716	C/G	0.179884	0.999179	0.245597	0.0657533	0.000238606	0.183357	0.998289	0.23031	0.0684942	0.000915282	++	0.2383	0.0476	5.636e-07	0.8726
6	32383837	rs115577631	A/G	0.17974	0.999838	0.244981	0.0657861	0.000249035	0.182787	1	0.232714	0.0684649	0.000805568	++	0.2391	0.0476	5.156e-07	0.8976
6	32383858	rs114322478	T/G	0.179741	0.999835	0.244999	0.0657859	0.00024877	0.182787	1	0.232714	0.0684649	0.000805568	++	0.2391	0.0476	5.15e-07	0.8974
6	32384077	rs116783266	T/C	0.179748	0.999811	0.245222	0.0657838	0.000245474	0.182787	1	0.232714	0.0684649	0.000805568	++	0.2392	0.0476	5.083e-07	0.8956
6	32384343	rs114207308	A/G	0.179758	0.999789	0.245486	0.065781	0.000241607	0.182787	1	0.232714	0.0684649	0.000805568	++	0.2393	0.0476	5.004e-07	0.8934
6	32384500	rs115409438	T/C	0.155605	0.998808	0.257955	0.0698105	0.000285481	0.162601	0.999764	0.270142	0.071685	0.000210312	++	0.2639	0.0502	1.472e-07	0.9034
6	32384677	rs116644646	A/C	0.819518	0.998371	-0.244418	0.0658	0.000257682	0.817213	1	-0.232714	0.0684649	0.000805568	--	-0.2388	0.0476	5.339e-07	0.9023
6	32384892	rs114830846	A/G	0.101505	0.993908	-0.417	0.101192	1.52786e-05	0.111323	0.995044	-0.256297	0.0960914	0.00627309	--	-0.3324	0.0699	2.016e-06	0.2513
6	32384900	rs116474873	T/C	0.820225	0.999767	-0.245957	0.0657756	0.000234839	0.816086	0.997215	-0.231918	0.0684536	0.000836654	--	-0.2392	0.0476	5.065e-07	0.8829
6	32385099	rs114754163	A/G	0.180184	0.998491	0.244631	0.065803	0.000254898	0.182802	0.999906	0.232684	0.0684669	0.000807109	++	0.2389	0.0476	5.288e-07	0.9003
6	32385119	rs114660072	T/C	0.153919	0.99332	-0.333277	0.0814422	2.33045e-05	0.166828	0.995133	-0.228359	0.0797856	0.00353802	--	-0.2797	0.0572	1.019e-06	0.3593
6	32385470	rs115189490	A/G	0.820211	0.99977	-0.246257	0.0657716	0.000230572	0.817213	1	-0.232714	0.0684649	0.000805568	--	-0.2397	0.0476	4.78e-07	0.887
6	32385573	rs116153716	A/G	0.17989	0.999159	0.246561	0.065779	0.000226905	0.182787	1	0.232714	0.0684649	0.000805568	++	0.2399	0.0476	4.705e-07	0.8845
6	32385596	rs116104935	T/C	0.898492	0.99389	0.417037	0.101192	1.52529e-05	0.888674	0.99502	0.256324	0.0960916	0.00626756	++	0.3324	0.0699	2.012e-06	0.2513
6	32385605	rs116749062	A/C	0.179792	0.999774	0.246328	0.0657705	0.000229582	0.182787	1	0.232714	0.0684649	0.000805568	++	0.2398	0.0476	4.759e-07	0.8864
6	32385653	rs114668203	A/G	0.820206	0.999776	-0.246353	0.0657702	0.000229223	0.817213	1	-0.232714	0.0684649	0.000805568	--	-0.2398	0.0476	4.752e-07	0.8862
6	32385782	rs114210920	A/C	0.179797	0.999781	0.24642	0.0657691	0.00022828	0.182787	1	0.232714	0.0684649	0.000805568	++	0.2398	0.0476	4.733e-07	0.8856
6	32385873	rs116048421	T/C	0.179799	0.999785	0.246468	0.0657684	0.000227613	0.182787	1	0.232714	0.0684649	0.000805568	++	0.2399	0.0476	4.719e-07	0.8852
6	32386061	rs115375234	T/C	0.179804	0.999795	0.246562	0.0657668	0.000226287	0.182787	1	0.232714	0.0684649	0.000805568	++	0.2399	0.0476	4.693e-07	0.8845
6	32386383	rs116018854	A/G	0.820187	0.999818	-0.246729	0.0657639	0.000223963	0.817213	1	-0.232714	0.0684649	0.000805568	--	-0.24	0.0476	4.645e-07	0.8831
6	32386495	rs143700239	T/C	0.826928	0.986765	-0.245749	0.067071	0.000314928	0.817379	0.999009	-0.23295	0.0685112	0.00080247	--	-0.2395	0.0481	6.45e-07	0.8942
6	32386506	rs138498099	T/C	0.820184	0.999829	-0.246791	0.0657628	0.000223096	0.817382	0.99822	-0.233501	0.0685325	0.000782995	--	-0.2404	0.0476	4.492e-07	0.8891
6	32386619	rs147817675	T/C	0.385151	0.991215	-0.370592	0.0576816	6.03545e-11	0.402123	0.972774	-0.254095	0.0591802	1.4591e-05	--	-0.3138	0.0415	3.845e-14	0.1602
6	32386643	rs138363570	A/G	0.178047	0.989767	0.252192	0.0662792	0.000182759	0.182787	1	0.232714	0.0684649	0.000805568	++	0.2428	0.0478	3.817e-07	0.8387
6	32386699	rs117365121	A/G	0.844319	0.998912	-0.258693	0.0697856	0.000273007	0.837282	0.999092	-0.270332	0.0716862	0.000208223	--	-0.2644	0.0502	1.392e-07	0.9077
6	32386707	rs114114671	T/C	0.820179	0.999849	-0.246894	0.0657608	0.000221672	0.817213	1	-0.232714	0.0684649	0.000805568	--	-0.2401	0.0476	4.599e-07	0.8817
6	32387221	rs116657475	A/G	0.230722	0.996839	0.211227	0.061124	0.000635179	0.236355	0.997919	0.197846	0.0636609	0.00208866	++	0.2048	0.0443	3.713e-06	0.8799
6	32387278	rs116340694	A/T	0.179833	0.9999	0.247169	0.0657558	0.000217905	0.182786	0.999996	0.232719	0.068465	0.00080539	++	0.2402	0.0476	4.521e-07	0.8795
6	32387432	rs115100928	A/G	0.125098	0.995167	0.327209	0.0745572	1.87371e-05	0.132767	0.997533	0.150026	0.079429	0.0618375	++	0.2441	0.0546	7.728e-06	0.1052
6	32387752	rs114009450	A/C	0.820155	0.999974	-0.247404	0.0657502	0.000214673	0.817212	0.999984	-0.23279	0.0684645	0.000802385	--	-0.2404	0.0476	4.438e-07	0.8781
6	32387860	rs114419188	T/C	0.179846	0.999979	0.247415	0.0657499	0.000214516	0.182786	0.999996	0.232719	0.068465	0.00080539	++	0.2404	0.0476	4.452e-07	0.8774
6	32388275	rs114586436	T/C	0.616699	0.997655	0.367665	0.0575393	7.67976e-11	0.606559	0.998384	0.245638	0.0585895	2.3106e-05	++	0.3077	0.0412	8.31e-14	0.1388
6	32388308	rs114577670	T/C	0.186982	0.989695	0.240891	0.0653993	0.000287492	0.186358	0.983679	0.238018	0.0685343	0.00061785	++	0.2395	0.0475	4.592e-07	0.9759
6	32388574	rs115830939	T/C	0.820312	0.998401	-0.242883	0.0658558	0.000285205	0.817472	0.99886	-0.234002	0.0685109	0.000760185	--	-0.2386	0.0477	5.553e-07	0.9258
6	32388709	rs115493794	T/C	0.820315	0.998388	-0.242769	0.0658576	0.000287177	0.817478	0.998857	-0.234029	0.0685115	0.000759184	--	-0.2386	0.0477	5.584e-07	0.927
6	32389255	rs115029600	A/C	0.781336	0.995145	0.281506	0.0686595	2.70073e-05	0.783813	0.997133	0.181372	0.0701967	0.00885481	++	0.2325	0.0493	2.384e-06	0.3097
6	32389334	rs116532635	T/C	0.0989173	0.988566	-0.431877	0.103055	1.04017e-05	0.10983	0.994337	-0.255741	0.096666	0.0067039	--	-0.3381	0.0708	1.784e-06	0.2144
6	32389747	rs114679838	T/G	0.815678	0.998151	-0.240317	0.0653843	0.000297053	0.813907	0.998452	-0.223296	0.0681011	0.00122017	--	-0.2321	0.0473	9.452e-07	0.8575
6	32389997	rs139994880	T/C	0.696934	0.938913	0.245683	0.0621141	5.93759e-05	0.688443	0.889901	0.151485	0.0654415	0.0197121	++	0.201	0.0452	8.852e-06	0.2983
6	32390196	rs116832701	T/C	0.820359	0.998153	-0.241895	0.0658751	0.000303021	0.817497	0.99863	-0.234476	0.0685204	0.000743005	--	-0.2383	0.0477	5.761e-07	0.938
6	32390332	rs149011455	T/C	0.155855	0.995454	0.251716	0.0699566	0.000409017	0.163371	0.994955	0.27527	0.071618	0.000157151	++	0.2632	0.0502	1.609e-07	0.8147
6	32390578	rs142807912	T/C	0.269765	0.969578	-0.286838	0.0641301	4.97641e-06	0.277705	0.959284	-0.177547	0.0653726	0.0060718	--	-0.2332	0.046	3.909e-07	0.2345
6	32390703	rs114298683	C/G	0.109447	0.988526	-0.382959	0.0966846	3.56393e-05	0.120952	0.993393	-0.227952	0.0917162	0.0111202	--	-0.3013	0.0668	6.48e-06	0.2466
6	32390748	rs115118918	T/C	0.180569	0.994804	0.236402	0.0658338	0.000409537	0.182401	0.998306	0.235634	0.0685734	0.000706245	++	0.236	0.0477	7.393e-07	0.9936
6	32390857	rs115682219	A/G	0.160661	0.99362	-0.324244	0.0797963	2.75075e-05	0.174368	0.9943	-0.204297	0.0774157	0.00727897	--	-0.2624	0.0558	2.554e-06	0.2825
6	32391192	rs114882497	T/C	0.816945	0.99783	-0.245812	0.0654912	0.0002215	0.810708	0.991962	-0.225873	0.0679381	0.00103941	--	-0.2362	0.0473	6.043e-07	0.8333
6	32391516	rs115804231	A/G	0.17958	0.997809	0.241754	0.0658952	0.000306783	0.182384	0.998172	0.235465	0.068582	0.000713549	++	0.2387	0.0477	5.598e-07	0.9475
6	32391772	rs116496608	A/G	0.110403	0.993232	-0.388362	0.0963544	2.55622e-05	0.120941	0.993413	-0.228092	0.0917213	0.011074	--	-0.3042	0.0667	5.094e-06	0.2301
6	32391991	rs115685020	T/C	0.889596	0.993245	0.388394	0.0963544	2.55217e-05	0.879061	0.99342	0.228122	0.0917224	0.0110638	++	0.3042	0.0667	5.083e-06	0.2301
6	32392543	rs114370391	T/C	0.817011	0.997517	-0.245689	0.0655106	0.00022408	0.815835	0.998238	-0.233383	0.0684133	0.00077003	--	-0.2398	0.0475	4.461e-07	0.897
6	32392877	rs114711596	T/C	0.155284	0.996836	0.252695	0.0699908	0.000391329	0.162194	0.99837	0.2699	0.0717802	0.000217335	++	0.2611	0.0503	2.103e-07	0.8643
6	32392906	rs114825494	A/C	0.861677	0.995221	0.291644	0.0837963	0.000337527	0.859581	0.996722	0.254363	0.0849927	0.00216787	++	0.2732	0.0599	5.083e-06	0.7557
6	32392945	rs116534952	A/C	0.179509	0.997495	0.241604	0.0659149	0.000310739	0.182349	0.997941	0.235121	0.0685976	0.000728389	++	0.2385	0.0477	5.788e-07	0.9459
6	32392981	rs116419532	T/C	0.861771	0.994985	0.291167	0.0838373	0.000348006	0.859961	0.996048	0.251929	0.085037	0.00240883	++	0.2718	0.0599	5.762e-06	0.7434
6	32393235	rs116616223	C/G	0.861691	0.995223	0.29182	0.0838062	0.000335174	0.859595	0.996698	0.254398	0.0849999	0.00216667	++	0.2733	0.0599	5.052e-06	0.7548
6	32393959	rs114699653	T/C	0.8207	0.996769	-0.241061	0.0659668	0.000324093	0.817451	0.995806	-0.234875	0.068625	0.000741252	--	-0.2381	0.0477	6.14e-07	0.9484
6	32394027	rs145411844	A/G	0.82329	0.978116	-0.256038	0.0671256	0.00017609	0.819071	0.982623	-0.224201	0.0695725	0.00147908	--	-0.2407	0.0485	6.955e-07	0.7429
6	32394048	rs149205841	A/G	0.0999549	0.99394	-0.435455	0.102528	7.80519e-06	0.109716	0.992935	-0.255214	0.0967597	0.006877	--	-0.34	0.0706	1.487e-06	0.2028
6	32394060	rs148295952	T/C	0.817271	0.996653	-0.245116	0.065574	0.000235062	0.815983	0.997631	-0.23183	0.0684646	0.000841851	--	-0.2387	0.0475	5.117e-07	0.889
6	32394098	rs138232508	A/G	0.419857	0.994349	-0.365377	0.056121	3.88422e-11	0.433644	0.996632	-0.234354	0.0571545	3.64169e-05	--	-0.301	0.0402	7.063e-14	0.1032
6	32394122	rs141461261	T/G	0.110423	0.993875	-0.388766	0.0963318	2.49405e-05	0.121168	0.992426	-0.22938	0.0917407	0.0106349	--	-0.3051	0.0667	4.775e-06	0.2327
6	32394313	rs115026791	A/C	0.812928	0.99658	-0.247527	0.0649774	0.000177699	0.81198	0.997535	-0.230079	0.0682712	0.000885866	--	-0.2392	0.0473	4.134e-07	0.8537
6	32394537	rs114106992	T/C	0.181324	0.992321	0.246661	0.0658649	0.000229438	0.182975	0.997285	0.233445	0.0685314	0.000784804	++	0.2403	0.0477	4.641e-07	0.8898
6	32394585	rs115768610	T/C	0.179152	0.996487	0.240614	0.0659955	0.000334493	0.182173	0.997221	0.233324	0.0686607	0.000808182	++	0.2371	0.0478	6.908e-07	0.9392
6	32394845	rs115042972	A/G	0.179091	0.996431	0.240425	0.0660053	0.000338822	0.182115	0.997152	0.233081	0.0686698	0.000819672	++	0.2369	0.0478	7.096e-07	0.9388
6	32395036	rs114684261	T/C	0.70122	0.995794	0.368546	0.0625854	1.55464e-09	0.685522	0.995931	0.273288	0.0622964	8.23012e-06	++	0.3206	0.0443	4.696e-13	0.2826
6	32395465	rs114282791	T/G	0.817271	0.995994	-0.22359	0.0659036	0.000831795	0.813414	0.997066	-0.245268	0.0681897	0.000392124	--	-0.2341	0.0476	8.642e-07	0.8199
6	32395656	rs116226625	A/T	0.817269	0.995788	-0.223415	0.0659118	0.000840887	0.813432	0.997096	-0.244986	0.0681937	0.000398473	--	-0.2338	0.0476	8.875e-07	0.8208
6	32395698	rs115393115	A/T	0.845263	0.995978	-0.251294	0.0700855	0.000429429	0.838163	0.997597	-0.265262	0.0719098	0.000285131	--	-0.2581	0.0504	3.013e-07	0.8898
6	32395726	rs114125569	A/G	0.874997	0.995905	-0.32458	0.0745879	2.19642e-05	0.868344	0.991189	-0.147446	0.0800069	0.0683831	--	-0.2421	0.0548	9.875e-06	0.1067
6	32397309	rs115531353	A/G	0.190866	0.998462	-0.285279	0.0727477	5.74099e-05	0.198078	0.998775	-0.239236	0.073765	0.000949071	--	-0.2625	0.052	4.439e-07	0.658
6	32397784	rs116181181	A/G	0.809138	0.998506	0.285265	0.0727467	5.7446e-05	0.801924	0.998808	0.239225	0.0737641	0.000949431	++	0.2625	0.052	4.443e-07	0.658
6	32397863	rs115090268	T/G	0.110473	0.997643	-0.388936	0.0961615	2.38994e-05	0.120694	0.997305	-0.230192	0.091663	0.0102801	--	-0.3056	0.0666	4.453e-06	0.2339
6	32398748	rs114891419	A/C	0.809146	0.998613	0.285252	0.0727444	5.74587e-05	0.801034	0.997253	0.237902	0.0736821	0.0010022	++	0.2618	0.052	4.689e-07	0.6487
6	32399159	rs113999058	T/C	0.198382	0.975675	-0.317771	0.0730565	7.67807e-06	0.210952	0.96722	-0.255173	0.0733094	0.000382727	--	-0.2865	0.0519	3.474e-08	0.5468
6	32401036	rs115991519	A/T	0.889513	0.99929	0.388778	0.0960848	2.37181e-05	0.879361	0.998995	0.230404	0.0916079	0.0101605	++	0.3057	0.0666	4.369e-06	0.2347
6	32401532	rs115933557	A/T	0.154219	0.998136	0.249181	0.0700778	0.000478903	0.1615	0.999137	0.260269	0.0719632	0.000373366	++	0.2546	0.0504	4.392e-07	0.9124
6	32402686	rs115704701	T/C	0.80928	0.999812	0.284994	0.0727183	5.80083e-05	0.802012	0.999996	0.239007	0.0737359	0.000955601	++	0.2623	0.052	4.507e-07	0.6582
6	32404048	rs115851225	C/G	0.859437	0.999308	0.323483	0.0839177	6.77064e-05	0.855405	0.999947	0.258954	0.0839096	0.00156094	++	0.2912	0.0596	1.018e-06	0.5881
6	32404220	rs116060526	C/G	0.696067	0.997736	0.244326	0.0602964	3.8958e-05	0.692456	0.999985	0.180908	0.0625424	0.00351198	++	0.2137	0.0436	9.365e-07	0.4671
6	32404377	rs115161103	A/C	0.14054	0.999161	-0.323627	0.0839307	6.7355e-05	0.144716	0.998998	-0.259055	0.08392	0.00155628	--	-0.2913	0.0596	1.011e-06	0.5879
6	32406473	rs114281891	A/G	0.190565	0.998916	-0.285853	0.0727807	5.58033e-05	0.1993	0.994884	-0.235171	0.0736579	0.00114515	--	-0.2608	0.052	5.232e-07	0.6259
6	32406579	rs115738559	T/C	0.137664	0.998779	-0.29685	0.0839991	0.00027	0.139947	0.999661	-0.254427	0.085062	0.00218032	--	-0.2759	0.06	4.27e-06	0.7237
6	32406611	rs145039450	A/C	0.18225	0.9984	0.221584	0.0658566	0.000917928	0.186314	0.999437	0.239381	0.0681946	0.000538703	++	0.2302	0.0476	1.298e-06	0.8517
6	32406704	rs145772447	T/G	0.19055	0.998871	-0.285921	0.0727851	5.5622e-05	0.234181	0.911097	-0.242447	0.0724615	0.000665521	--	-0.2641	0.0516	3.02e-07	0.6733
6	32406843	rs147401848	T/C	0.85956	0.99875	0.324195	0.0839791	6.59401e-05	0.839133	0.93691	0.238826	0.0820912	0.00295652	++	0.2805	0.0589	1.941e-06	0.469
6	32408842	rs115256101	A/G	0.817557	0.998859	-0.221977	0.065813	0.000891858	0.813582	0.999121	-0.238533	0.0682128	0.000565322	--	-0.23	0.0475	1.32e-06	0.8619
6	32408917	rs141421538	T/C	0.207202	0.998691	-0.229342	0.0690672	0.000709803	0.228041	0.960192	-0.266726	0.0718367	0.000151611	--	-0.2473	0.05	7.489e-07	0.7086
6	32409060	rs150157145	A/G	0.182461	0.999049	0.221994	0.065804	0.000889637	0.184734	0.990105	0.236147	0.0687809	0.000710703	++	0.2288	0.0477	1.647e-06	0.8823
6	32409708	rs115643100	T/C	0.109156	0.995477	-0.407803	0.0974796	1.18323e-05	0.119311	0.995371	-0.244466	0.0926002	0.00689567	--	-0.3218	0.0674	1.795e-06	0.2262
6	32410083	rs114131797	A/C	0.109042	0.996079	-0.408909	0.0975429	1.13119e-05	0.11916	0.995832	-0.245973	0.092679	0.00659433	--	-0.3232	0.0674	1.657e-06	0.2277
6	32410210	rs116836694	T/C	0.814089	0.999576	-0.226759	0.0654058	0.000636778	0.811893	0.99937	-0.235291	0.0681043	0.000656237	--	-0.2309	0.0474	1.09e-06	0.9283
6	32410215	rs115410590	T/C	0.814089	0.999576	-0.226761	0.0654059	0.000636712	0.811893	0.999367	-0.235286	0.0681045	0.000656443	--	-0.2309	0.0474	1.09e-06	0.9283
6	32410691	rs114615543	A/G	0.18688	0.999627	0.225291	0.0651713	0.00066014	0.190412	0.999104	0.237287	0.0680313	0.00058057	++	0.231	0.0472	1.007e-06	0.8991
6	32410987	rs114362020	A/G	0.137421	0.999451	-0.297902	0.0840135	0.000256486	0.14008	0.999214	-0.256243	0.0851478	0.00204502	--	-0.2773	0.06	3.852e-06	0.7286
6	32411307	rs116348849	T/C	0.185883	0.999856	0.227075	0.0654057	0.000625763	0.188065	0.999245	0.235831	0.0681182	0.000639516	++	0.2313	0.0474	1.044e-06	0.9264
6	32411362	rs116323417	A/C	0.850471	0.999963	0.363547	0.0831362	5.67333e-06	0.838422	0.999922	0.212088	0.0802728	0.00715629	++	0.2851	0.058	8.776e-07	0.1917
6	32411376	rs116131107	T/G	0.817548	0.999899	-0.222392	0.0657925	0.00086909	0.813616	0.999239	-0.238868	0.0682089	0.000554925	--	-0.2303	0.0475	1.263e-06	0.8625
6	32412435	rs112227868	A/G	0.149494	0.999788	-0.363466	0.0831456	5.71543e-06	0.161573	0.999943	-0.212112	0.0802739	0.00715054	--	-0.285	0.058	8.816e-07	0.1921
6	32412566	rs114686292	A/T	0.185873	0.999897	0.227014	0.0654107	0.000628454	0.188062	0.999211	0.235849	0.06812	0.000639115	++	0.2313	0.0474	1.048e-06	0.9258
6	32412580	rs111877524	T/C	0.166215	0.999237	-0.223973	0.0753563	0.00240376	0.17056	0.998352	-0.267367	0.0789097	0.000518458	--	-0.2447	0.0547	7.727e-06	0.692
6	32412592	rs113233967	A/G	0.185873	0.999897	0.227014	0.0654107	0.000628449	0.188062	0.999211	0.235848	0.06812	0.000639135	++	0.2313	0.0474	1.048e-06	0.9258
6	32412809	rs116750281	A/T	0.185872	0.999889	0.227024	0.0654115	0.000628197	0.188062	0.999195	0.235855	0.0681204	0.000638952	++	0.2313	0.0474	1.047e-06	0.9258
6	32413051	rs114424451	A/G	0.13735	0.999455	-0.297489	0.0840461	0.000263436	0.139862	0.999095	-0.254538	0.085145	0.00219325	--	-0.2763	0.06	4.21e-06	0.7206
6	32413545	rs115013759	A/G	0.862303	0.998627	0.300679	0.0840692	0.000225912	0.860174	0.998502	0.255008	0.0851862	0.00216202	++	0.2781	0.0601	3.66e-06	0.7039
6	32413978	rs144289762	A/C	0.156874	0.992233	-0.333205	0.0808762	2.06711e-05	0.171224	0.998605	-0.224093	0.0783397	0.00355942	--	-0.2768	0.0565	9.545e-07	0.3344
6	32414948	rs116329694	T/C	0.850284	0.999202	0.363681	0.0831089	5.58264e-06	0.838405	0.998557	0.212454	0.0803353	0.00710083	++	0.2854	0.058	8.572e-07	0.1925
6	32415080	rs115365372	A/G	0.204322	0.998856	0.211942	0.0634781	0.000983241	0.211166	0.997665	0.210551	0.0658793	0.00158148	++	0.2113	0.0459	4.147e-06	0.9879
6	32415153	rs115677826	T/C	0.161545	0.998441	-0.344745	0.0798655	7.96409e-06	0.177411	0.997917	-0.207499	0.0774951	0.00649311	--	-0.274	0.0558	9.256e-07	0.2193
6	32415211	rs114189854	A/G	0.14972	0.999164	-0.363681	0.0831095	5.58368e-06	0.161594	0.998494	-0.212464	0.0803383	0.00710008	--	-0.2854	0.058	8.571e-07	0.1925
6	32415426	rs114056809	A/G	0.807486	0.999305	-0.225041	0.0646352	0.000599827	0.804655	0.997522	-0.228621	0.0673594	0.000809445	--	-0.2268	0.0468	1.277e-06	0.9695
6	32415637	rs116827257	T/G	0.149724	0.999109	-0.363649	0.0831095	5.59483e-06	0.16159	0.998385	-0.212441	0.0803425	0.00710961	--	-0.2854	0.058	8.594e-07	0.1926
6	32415762	rs114423751	A/G	0.850275	0.999096	0.363646	0.0831097	5.59604e-06	0.838409	0.998367	0.21246	0.0803436	0.00710525	++	0.2854	0.058	8.589e-07	0.1926
6	32415788	rs116264113	T/C	0.81118	0.999021	-0.222595	0.0650216	0.000741811	0.80651	0.996553	-0.233458	0.0674277	0.000636195	--	-0.2278	0.047	1.242e-06	0.908
6	32415805	rs116274140	T/C	0.850275	0.999089	0.363636	0.0831096	5.59934e-06	0.83841	0.998356	0.212455	0.0803442	0.00710702	++	0.2854	0.058	8.595e-07	0.1927
6	32415858	rs116088266	A/G	0.850275	0.999081	0.363633	0.0831097	5.60067e-06	0.83841	0.998344	0.212451	0.0803445	0.00710838	++	0.2854	0.058	8.598e-07	0.1927
6	32415975	rs114906737	A/G	0.149727	0.999064	-0.363645	0.0831102	5.59744e-06	0.161247	0.996176	-0.210834	0.0804522	0.00764657	--	-0.2846	0.058	9.329e-07	0.1882
6	32415982	rs114342608	T/C	0.850273	0.999064	0.363645	0.0831102	5.59744e-06	0.838753	0.996174	0.210837	0.0804523	0.00764579	++	0.2846	0.058	9.328e-07	0.1882
6	32416078	rs116339120	A/G	0.850273	0.999061	0.363647	0.0831103	5.59694e-06	0.838428	0.998179	0.212771	0.0803636	0.00703444	++	0.2856	0.058	8.482e-07	0.1936
6	32416161	rs115702473	A/G	0.149727	0.99906	-0.363641	0.0831101	5.59849e-06	0.157567	0.969153	-0.224908	0.0826936	0.00558786	--	-0.2938	0.0588	5.945e-07	0.2385
6	32416175	rs116209894	A/G	0.149727	0.99906	-0.363641	0.0831101	5.59855e-06	0.157541	0.969292	-0.226333	0.0827211	0.00530289	--	-0.2946	0.0589	5.594e-07	0.2434
6	32416189	rs114733472	A/T	0.149727	0.999059	-0.363643	0.0831102	5.59801e-06	0.157541	0.969292	-0.226333	0.0827211	0.00530289	--	-0.2946	0.0589	5.594e-07	0.2434
6	32416466	rs114127911	A/C	0.120054	0.877947	-0.3335	0.0959079	0.00032907	0.117336	0.8244	-0.298343	0.103189	0.00305014	--	-0.3172	0.0705	6.882e-06	0.8037
6	32416467	rs145301992	A/G	0.193846	0.98947	0.223264	0.0648292	0.000686745	0.199258	0.982387	0.22799	0.0674132	0.000842381	++	0.2255	0.0469	1.526e-06	0.9599
6	32416479	rs147149083	T/C	0.120054	0.877947	-0.333501	0.0959079	0.000329057	0.116512	0.826251	-0.29549	0.103347	0.0033967	--	-0.3159	0.0706	7.614e-06	0.7883
6	32416633	rs114667358	T/C	0.135184	0.937152	-0.348636	0.088864	4.88619e-05	0.138326	0.913995	-0.26976	0.0909524	0.00242097	--	-0.3101	0.0638	1.179e-06	0.5366
6	32416645	rs115760538	T/G	0.135187	0.937167	-0.348602	0.0888613	4.89197e-05	0.140123	0.918739	-0.269815	0.0901743	0.00221055	--	-0.3097	0.0635	1.091e-06	0.5353
6	32416666	rs149116613	T/C	0.135571	0.939068	-0.346548	0.0886137	5.18638e-05	0.151698	0.956221	-0.242298	0.0847962	0.00354368	--	-0.2921	0.0615	2.047e-06	0.3972
6	32416704	rs114181829	T/C	0.143532	0.959901	-0.369217	0.0861	8.59665e-06	0.151386	0.935482	-0.218016	0.0851604	0.00917433	--	-0.2927	0.0608	1.47e-06	0.2136
6	32416785	rs28895048	T/C	0.852693	0.986118	0.365277	0.0841482	6.64306e-06	0.857551	0.943772	0.210139	0.0869729	0.0139392	++	0.2902	0.0607	1.76e-06	0.2016
6	32416806	rs28895049	A/G	0.850271	0.99904	0.363641	0.0831104	5.59916e-06	0.844911	0.966207	0.210632	0.0828852	0.0097114	++	0.2868	0.0589	1.126e-06	0.1941
6	32416906	rs28895050	A/G	0.853171	0.99502	0.350866	0.0837074	1.39872e-05	0.848911	0.972137	0.23262	0.0841924	0.00483078	++	0.292	0.0596	9.584e-07	0.3211
6	32416909	rs28895051	C/G	0.848496	0.972099	0.354378	0.0835898	1.12008e-05	0.834812	0.896902	0.252671	0.0847216	0.00233057	++	0.3041	0.0597	3.554e-07	0.3946
6	32416985	rs72850968	A/G	0.146829	0.995019	-0.350861	0.0837073	1.39906e-05	0.18021	0.90906	-0.210035	0.0803412	0.00788629	--	-0.2775	0.0582	1.857e-06	0.2267
6	32417079	rs9268730	A/G	0.148712	0.996721	-0.357618	0.083268	8.4151e-06	0.158743	0.981041	-0.212221	0.0815649	0.00808947	--	-0.2833	0.0585	1.276e-06	0.214
6	32417167	rs114821801	A/G	0.145276	0.982774	-0.34615	0.0843262	2.13318e-05	0.148767	0.9365	-0.244906	0.0864387	0.00383916	--	-0.2967	0.0606	9.758e-07	0.4036
6	32417185	rs28895055	A/G	0.856009	0.974774	0.345356	0.0848975	2.54283e-05	0.851289	0.936095	0.245565	0.086484	0.00376144	++	0.2963	0.0608	1.105e-06	0.4121
6	32417189	rs28895056	A/G	0.14475	0.980379	-0.344658	0.084483	2.40458e-05	0.148756	0.936431	-0.244903	0.0864441	0.00384186	--	-0.2959	0.0607	1.074e-06	0.411
6	32417265	rs112719476	A/G	0.130009	0.898473	-0.319144	0.091644	0.000329021	0.128578	0.867212	-0.272544	0.0960173	0.00368719	--	-0.2969	0.0666	8.159e-06	0.7265
6	32417393	rs112564475	T/C	0.156177	0.987536	-0.327344	0.0810624	3.04409e-05	0.170708	0.987796	-0.203073	0.0790477	0.00904083	--	-0.2636	0.0568	3.501e-06	0.2743
6	32417406	rs113956529	T/C	0.852835	0.987628	0.372908	0.0844522	4.51634e-06	0.8404	0.989014	0.215353	0.0812493	0.00697036	++	0.291	0.0588	7.406e-07	0.1805
6	32417479	rs191800644	A/C	0.135203	0.934254	-0.335238	0.0887168	9.47215e-05	0.13693	0.927261	-0.244463	0.0900175	0.00555313	--	-0.2904	0.0634	4.678e-06	0.4743
6	32417486	rs185116285	A/G	0.135203	0.934253	-0.335238	0.0887169	9.47238e-05	0.138528	0.936869	-0.23793	0.0890322	0.00638504	--	-0.2867	0.0631	5.514e-06	0.4406
6	32417522	rs147534669	T/C	0.864797	0.934251	0.335246	0.0887172	9.46924e-05	0.859508	0.937693	0.266089	0.0892227	0.00228084	++	0.3008	0.0632	1.906e-06	0.584
6	32417545	rs138689252	T/C	0.864797	0.934251	0.335246	0.0887172	9.46924e-05	0.850016	0.951691	0.23972	0.0853947	0.00418216	++	0.2856	0.0618	3.762e-06	0.4397
6	32417604	rs142701958	T/C	0.864799	0.934241	0.335233	0.088718	9.4768e-05	0.86897	0.925466	0.257618	0.0922539	0.00429837	++	0.2979	0.0642	3.481e-06	0.5458
6	32417605	rs147339640	A/G	0.135348	0.934139	-0.335691	0.0886774	9.18713e-05	0.130911	0.926326	-0.256804	0.0922342	0.00441645	--	-0.2977	0.0642	3.492e-06	0.5391
6	32417674	rs148435350	T/C	0.866468	0.924816	0.348073	0.089878	6.17143e-05	0.864342	0.931287	0.241141	0.0901865	0.00634438	++	0.2947	0.0639	4e-06	0.4028
6	32417715	rs116518665	A/G	0.138638	0.948292	-0.366978	0.0878764	1.4766e-05	0.134729	0.925304	-0.243355	0.0907624	0.00619417	--	-0.3071	0.0634	1.267e-06	0.3297
6	32417720	rs116078102	T/C	0.138638	0.948292	-0.366978	0.0878764	1.4766e-05	0.140721	0.932715	-0.229296	0.0883013	0.0081158	--	-0.2984	0.0625	1.828e-06	0.2709
6	32417723	rs116391608	A/G	0.861362	0.948292	0.366978	0.0878764	1.4766e-05	0.859378	0.931985	0.228883	0.0883511	0.00827083	++	0.2982	0.0625	1.864e-06	0.2696
6	32417766	rs115155930	T/C	0.850361	0.998846	0.363357	0.0831282	5.72258e-06	0.838353	0.996876	0.211449	0.0803767	0.00741382	++	0.2847	0.058	9.167e-07	0.1907
6	32417825	rs115111957	T/G	0.149639	0.998845	-0.363363	0.0831285	5.72068e-06	0.161611	0.996626	-0.211243	0.0803905	0.00748386	--	-0.2846	0.058	9.262e-07	0.1901
6	32417845	rs114658782	T/C	0.850361	0.998845	0.363363	0.0831285	5.72092e-06	0.842365	0.995972	0.192093	0.0808803	0.0158094	++	0.2753	0.0582	2.245e-06	0.1413
6	32417877	rs115217819	A/G	0.851367	0.994795	0.366846	0.0836231	5.27649e-06	0.838459	0.996197	0.212678	0.0804555	0.00712758	++	0.2867	0.0582	8.413e-07	0.1857
6	32417891	rs114631346	C/G	0.851367	0.994795	0.366846	0.0836231	5.27649e-06	0.838423	0.996443	0.212876	0.0804416	0.0070627	++	0.2868	0.0582	8.328e-07	0.1862
6	32417901	rs116208466	T/C	0.148633	0.994795	-0.366846	0.0836231	5.27649e-06	0.161577	0.996443	-0.212876	0.0804416	0.0070627	--	-0.2868	0.0582	8.328e-07	0.1862
6	32417932	rs115071808	T/C	0.148633	0.994794	-0.36684	0.083623	5.27855e-06	0.161577	0.996443	-0.212883	0.0804417	0.00706103	--	-0.2868	0.0582	8.328e-07	0.1863
6	32418067	rs115930813	T/G	0.149639	0.998837	-0.363352	0.0831284	5.72479e-06	0.161647	0.996868	-0.211456	0.0803771	0.00741226	--	-0.2847	0.058	9.167e-07	0.1907
6	32418114	rs114301548	T/C	0.8512	0.992725	0.362752	0.0835182	6.5892e-06	0.838353	0.996865	0.21145	0.0803771	0.00741386	++	0.2841	0.0581	1.026e-06	0.1935
6	32418152	rs115383003	C/G	0.859152	0.962723	0.321401	0.085753	0.000109337	0.854059	0.941201	0.239818	0.0869407	0.00488444	++	0.2811	0.0613	4.506e-06	0.5057
6	32418169	rs116492595	T/C	0.149316	0.996997	-0.361583	0.0832974	6.67223e-06	0.160451	0.989022	-0.213699	0.0809455	0.00720095	--	-0.2854	0.0583	9.695e-07	0.2047
6	32418251	rs114443554	T/C	0.850602	0.997397	0.361047	0.0832504	6.81188e-06	0.838386	0.996658	0.211247	0.080384	0.0074773	++	0.2834	0.058	1.049e-06	0.1973
6	32418300	rs115022041	C/G	0.149731	0.998994	-0.363599	0.0831105	5.61378e-06	0.161647	0.996857	-0.211445	0.0803774	0.00741563	--	-0.2849	0.058	9.039e-07	0.1899
6	32418330	rs114158103	A/C	0.149731	0.998992	-0.3636	0.0831106	5.61357e-06	0.161647	0.996855	-0.211445	0.0803775	0.00741558	--	-0.2849	0.058	9.039e-07	0.1899
6	32418396	rs115566282	A/C	0.149732	0.998072	-0.358735	0.083016	7.38933e-06	0.161623	0.996985	-0.212806	0.0804034	0.00705381	--	-0.2833	0.058	1.025e-06	0.2085
6	32418434	rs115097504	T/C	0.149732	0.998071	-0.358736	0.083016	7.38899e-06	0.161622	0.996983	-0.212806	0.0804035	0.00705402	--	-0.2833	0.058	1.025e-06	0.2085
6	32418546	rs116075040	A/G	0.850168	0.998781	0.357996	0.08295	7.60189e-06	0.838352	0.996836	0.211447	0.0803782	0.00741564	++	0.2823	0.0579	1.106e-06	0.2063
6	32418622	rs116138444	T/G	0.850463	0.998644	0.355716	0.0829924	8.83416e-06	0.838412	0.996469	0.212582	0.080431	0.00713569	++	0.2818	0.058	1.172e-06	0.2173
6	32418649	rs115011912	A/C	0.149537	0.998644	-0.355716	0.0829924	8.83376e-06	0.161588	0.996468	-0.212577	0.0804308	0.00713694	--	-0.2818	0.058	1.172e-06	0.2173
6	32418657	rs115714161	A/G	0.149537	0.998643	-0.355718	0.0829925	8.83297e-06	0.161588	0.996467	-0.212578	0.0804309	0.00713667	--	-0.2818	0.058	1.172e-06	0.2173
6	32418843	rs116701847	A/T	0.857362	0.965202	0.347447	0.0856371	2.65131e-05	0.854566	0.954284	0.233284	0.086392	0.00587751	++	0.2908	0.0611	1.912e-06	0.3499
6	32418848	rs114457986	A/G	0.144698	0.976032	-0.374401	0.0854208	5.3065e-06	0.145541	0.929857	-0.21644	0.0870007	0.0112985	--	-0.2968	0.0612	1.237e-06	0.1969
6	32418923	rs115550166	T/G	0.851692	0.995337	0.362133	0.0835696	6.91164e-06	0.839583	0.989108	0.209182	0.0809042	0.00851996	++	0.2831	0.0584	1.228e-06	0.1902
6	32418986	rs114258639	T/G	0.149733	0.998978	-0.363613	0.0831108	5.60927e-06	0.161645	0.996799	-0.211424	0.0803798	0.00742332	--	-0.2849	0.058	9.045e-07	0.1898
6	32419012	rs116752763	A/C	0.850267	0.998977	0.363607	0.0831107	5.61117e-06	0.838355	0.996798	0.211424	0.0803798	0.00742349	++	0.2849	0.058	9.047e-07	0.1898
6	32419100	rs115450415	A/G	0.128692	0.919291	-0.390797	0.0928941	1.22238e-05	0.137258	0.927113	-0.228355	0.0894931	0.00928444	--	-0.3064	0.0647	2.177e-06	0.2097
6	32419117	rs115674098	T/C	0.128692	0.919291	-0.390797	0.0928941	1.22238e-05	0.136188	0.923711	-0.228204	0.0899731	0.00972177	--	-0.3068	0.0649	2.26e-06	0.2104
6	32419138	rs114567892	T/G	0.128692	0.91929	-0.390792	0.092894	1.22268e-05	0.134003	0.913122	-0.237245	0.0913558	0.00807142	--	-0.3126	0.0654	1.743e-06	0.2404
6	32419312	rs115734259	A/G	0.85027	0.998934	0.363634	0.0831142	5.60728e-06	0.8389	0.99298	0.209739	0.0805659	0.00806451	++	0.2842	0.0581	9.903e-07	0.1854
6	32419415	rs116137978	A/G	0.851597	0.990266	0.372205	0.0839381	4.11211e-06	0.839418	0.989642	0.209185	0.0807842	0.00841453	++	0.2875	0.0584	8.672e-07	0.1634
6	32419439	rs115094059	T/C	0.148403	0.990266	-0.372206	0.0839381	4.11194e-06	0.160582	0.989643	-0.209184	0.080784	0.00841453	--	-0.2875	0.0584	8.672e-07	0.1633
6	32419447	rs116721638	A/C	0.148403	0.990265	-0.372199	0.0839379	4.11339e-06	0.160585	0.98966	-0.209202	0.0807833	0.0084082	--	-0.2875	0.0584	8.666e-07	0.1634
6	32419464	rs114388058	A/G	0.14389	0.969825	-0.374734	0.0858564	5.83814e-06	0.160584	0.989659	-0.209202	0.0807834	0.00840841	--	-0.2868	0.0591	1.196e-06	0.1619
6	32419527	rs114628445	T/C	0.850265	0.99896	0.3636	0.0831107	5.61361e-06	0.839218	0.990967	0.210171	0.0807175	0.00805257	++	0.2845	0.0581	9.83e-07	0.1871
6	32419553	rs114240318	T/C	0.850265	0.99896	0.3636	0.0831107	5.6136e-06	0.839203	0.990872	0.210346	0.0807227	0.00800319	++	0.2846	0.0581	9.757e-07	0.1876
6	32419576	rs116539923	A/G	0.149735	0.99896	-0.3636	0.0831107	5.6136e-06	0.160796	0.990869	-0.210356	0.0807232	0.00800045	--	-0.2846	0.0581	9.753e-07	0.1877
6	32419673	rs115921311	T/C	0.896426	0.992951	0.407894	0.0999974	1.9127e-05	0.888675	0.984443	0.265782	0.0968043	0.00486329	++	0.3344	0.0698	1.669e-06	0.3091
6	32419782	rs115757350	T/C	0.850265	0.998956	0.363596	0.0831106	5.61514e-06	0.839124	0.991571	0.208723	0.0806423	0.00844516	++	0.2837	0.0581	1.044e-06	0.1828
6	32419860	rs114177887	T/G	0.85037	0.998222	0.365115	0.0832061	5.24572e-06	0.839136	0.991479	0.209024	0.0806562	0.0083609	++	0.2845	0.0581	9.875e-07	0.1797
6	32419880	rs116233786	T/C	0.85037	0.998221	0.365116	0.0832061	5.24556e-06	0.839882	0.990744	0.210023	0.0808408	0.00819257	++	0.2852	0.0582	9.571e-07	0.183
6	32419934	rs116084456	C/G	0.850448	0.997678	0.365133	0.0832432	5.29399e-06	0.839137	0.991476	0.209021	0.0806563	0.00836192	++	0.2845	0.0581	9.953e-07	0.1797
6	32419959	rs115157744	A/G	0.140398	0.983949	-0.311111	0.0842137	0.000137315	0.146992	0.967322	-0.257941	0.0848468	0.00184909	--	-0.2847	0.06	2.09e-06	0.6577
6	32419972	rs146754467	T/C	0.135119	0.944114	-0.355696	0.0889866	3.46687e-05	0.136847	0.928011	-0.236629	0.0897791	0.00715453	--	-0.2966	0.0634	2.942e-06	0.3481
6	32419988	rs114817641	C/G	0.859835	0.956501	0.356969	0.0869029	2.0839e-05	0.859619	0.942312	0.230648	0.0879939	0.00750564	++	0.2945	0.0621	2.09e-06	0.3089
6	32420071	rs115496029	T/C	0.850257	0.998888	0.363671	0.0831139	5.59399e-06	0.839123	0.99155	0.208742	0.0806435	0.00843998	++	0.2838	0.0581	1.04e-06	0.1827
6	32420133	rs115955350	A/C	0.149736	0.998942	-0.363576	0.0831103	5.62145e-06	0.159196	0.981869	-0.210594	0.081421	0.00848563	--	-0.2854	0.0584	1.018e-06	0.1903
6	32420138	rs114711343	A/C	0.188815	0.998912	0.222611	0.0650266	0.000741835	0.193479	0.995903	0.233343	0.0674508	0.000642864	++	0.2278	0.047	1.254e-06	0.9092
6	32420164	rs144205263	T/G	0.149736	0.998941	-0.363578	0.0831104	5.62083e-06	0.15755	0.972347	-0.215321	0.0822016	0.00766141	--	-0.2885	0.0587	8.755e-07	0.2065
6	32420286	rs139300813	A/G	0.188814	0.998908	0.222611	0.0650268	0.000741865	0.193047	0.994035	0.235978	0.0675681	0.000571108	++	0.229	0.047	1.118e-06	0.8871
6	32420324	rs143276620	T/G	0.142806	0.984986	-0.404146	0.0865213	1.11346e-06	0.155114	0.967129	-0.232795	0.0834589	0.00445718	--	-0.3153	0.0603	1.712e-07	0.1557
6	32420469	rs114050535	T/C	0.138173	0.959549	-0.387104	0.0883985	5.26778e-06	0.155617	0.965081	-0.214842	0.0829216	0.00835046	--	-0.2953	0.0607	1.145e-06	0.1569
6	32420502	rs144063742	C/G	0.134525	0.921709	-0.39117	0.0909431	7.81872e-06	0.142532	0.906272	-0.228401	0.0889652	0.00889729	--	-0.3079	0.0638	1.418e-06	0.2025
6	32420525	rs137890815	A/G	0.134774	0.922859	-0.390384	0.0907985	7.90264e-06	0.152248	0.94436	-0.214115	0.0844351	0.00985495	--	-0.2957	0.0621	1.893e-06	0.1568
6	32420600	rs115371793	A/G	0.149546	0.9977	-0.363247	0.0831915	5.86586e-06	0.158585	0.98164	-0.206614	0.0814166	0.0098256	--	-0.2831	0.0584	1.253e-06	0.1801
6	32420701	rs114858217	A/G	0.141303	0.956384	-0.385895	0.0874382	4.509e-06	0.156093	0.96776	-0.208825	0.0825405	0.0100468	--	-0.2921	0.0603	1.244e-06	0.1424
6	32420739	rs114194444	T/C	0.133345	0.921973	-0.423579	0.0921771	1.64856e-06	0.132473	0.895627	-0.243636	0.0925996	0.0072469	--	-0.3339	0.0656	3.559e-07	0.1701
6	32420758	rs116415037	T/C	0.864391	0.933007	0.417704	0.0908201	1.62853e-06	0.848704	0.939541	0.231275	0.0852388	0.00568733	++	0.3184	0.0624	3.324e-07	0.136
6	32421074	rs147711033	A/G	0.130233	0.909173	-0.387767	0.0928887	1.45393e-05	0.145362	0.935873	-0.207573	0.0863471	0.0144452	--	-0.291	0.0635	4.577e-06	0.157
6	32421110	rs116720357	T/C	0.851398	0.993312	0.369747	0.0837352	4.53549e-06	0.840911	0.979357	0.215939	0.0816261	0.00707132	++	0.2908	0.0587	7.213e-07	0.1901
6	32421129	rs114687392	A/G	0.851398	0.993312	0.369748	0.0837352	4.53527e-06	0.83581	0.959224	0.220991	0.0814777	0.00575086	++	0.2932	0.0586	5.67e-07	0.2047
6	32421152	rs116501734	A/G	0.148602	0.993312	-0.369748	0.0837352	4.53527e-06	0.159835	0.984287	-0.213097	0.0812288	0.00757521	--	-0.2889	0.0585	7.952e-07	0.181
6	32421190	rs114351908	T/C	0.850262	0.998915	0.363575	0.0831107	5.62263e-06	0.839706	0.986577	0.214833	0.0810952	0.00699696	++	0.2873	0.0583	8.213e-07	0.202
6	32421227	rs116727542	A/G	0.141002	0.997929	-0.28151	0.0827076	0.000461996	0.142885	0.988741	-0.250184	0.0846916	0.00249357	--	-0.2662	0.0594	7.423e-06	0.7921
6	32421271	rs115434115	A/G	0.149738	0.998913	-0.363583	0.083111	5.61996e-06	0.160295	0.986575	-0.214824	0.0810951	0.00699916	--	-0.2873	0.0583	8.214e-07	0.2019
6	32421272	rs116100805	A/G	0.188813	0.998887	0.222617	0.0650277	0.000741776	0.195605	0.991194	0.230063	0.0674535	0.00076312	++	0.2262	0.047	1.486e-06	0.9369
6	32421391	rs146215876	A/C	0.850821	0.995558	0.371118	0.0835394	3.94807e-06	0.84045	0.985809	0.215866	0.0812845	0.00685103	++	0.2913	0.0585	6.353e-07	0.1846
6	32421423	rs116814664	T/C	0.149179	0.995558	-0.371118	0.0835394	3.94806e-06	0.160295	0.986569	-0.21483	0.0810954	0.00699774	--	-0.2905	0.0584	6.561e-07	0.1812
6	32421442	rs115343954	T/G	0.850821	0.995557	0.371118	0.0835394	3.94802e-06	0.839705	0.986567	0.21483	0.0810955	0.00699773	++	0.2905	0.0584	6.561e-07	0.1812
6	32421469	rs115959488	A/G	0.153897	0.997733	0.250952	0.070172	0.000444354	0.161723	0.996728	0.258252	0.0720282	0.000418764	++	0.2545	0.0505	4.559e-07	0.9424
6	32421504	rs114856766	T/C	0.850262	0.99891	0.363572	0.0831106	5.62346e-06	0.839705	0.986565	0.214827	0.0810954	0.00699856	++	0.2873	0.0583	8.216e-07	0.202
6	32421564	rs115153098	A/G	0.149739	0.998909	-0.363568	0.0831106	5.62475e-06	0.160295	0.986563	-0.214828	0.0810955	0.00699853	--	-0.2873	0.0583	8.217e-07	0.202
6	32421626	rs116812576	A/C	0.149738	0.998902	-0.363562	0.0831107	5.6269e-06	0.160295	0.986563	-0.214832	0.0810956	0.0069973	--	-0.2873	0.0583	8.218e-07	0.202
6	32421671	rs115167374	A/G	0.141265	0.961204	-0.381458	0.0871867	5.47853e-06	0.139742	0.939519	-0.22872	0.0883113	0.00826862	--	-0.306	0.0623	9.009e-07	0.2202
6	32421672	rs114768280	A/G	0.141265	0.961204	-0.381458	0.0871867	5.47853e-06	0.139742	0.939519	-0.22872	0.0883113	0.00826862	--	-0.306	0.0623	9.009e-07	0.2202
6	32421689	rs115136923	A/C	0.149738	0.998901	-0.363564	0.0831107	5.62651e-06	0.160295	0.986562	-0.214831	0.0810957	0.00699758	--	-0.2873	0.0583	8.218e-07	0.202
6	32421709	rs114169636	T/C	0.850262	0.998901	0.363564	0.0831107	5.62651e-06	0.845033	0.981668	0.19611	0.0820508	0.0151271	++	0.2786	0.0586	1.998e-06	0.1532
6	32421739	rs115854121	A/G	0.850262	0.9989	0.363571	0.0831109	5.62431e-06	0.839705	0.986561	0.21483	0.0810957	0.00699798	++	0.2873	0.0583	8.216e-07	0.202
6	32421794	rs116153879	A/G	0.850261	0.998899	0.363565	0.0831108	5.62601e-06	0.839705	0.986555	0.214819	0.0810958	0.00700107	++	0.2873	0.0583	8.222e-07	0.202
6	32421861	rs115927572	T/C	0.850027	0.997267	0.364796	0.083148	5.26743e-06	0.839695	0.986375	0.214751	0.0810998	0.00702244	++	0.2878	0.0583	7.893e-07	0.1982
6	32421910	rs116271652	A/G	0.852124	0.996008	0.348619	0.0834504	1.50626e-05	0.839689	0.986219	0.214729	0.0811045	0.00703165	++	0.2797	0.0584	1.668e-06	0.2518
6	32422035	rs188341598	A/G	0.883036	0.866195	0.446918	0.101166	3.94417e-06	0.87325	0.870966	0.260024	0.0963229	0.00582315	++	0.3488	0.07	6.352e-07	0.1826
6	32422041	rs115777938	A/G	0.116965	0.866178	-0.446879	0.101165	3.95158e-06	0.124313	0.862888	-0.263161	0.0976136	0.00587396	--	-0.3516	0.0705	6.159e-07	0.193
6	32422062	rs114511987	A/G	0.115333	0.863026	-0.462828	0.102479	2.29919e-06	0.128426	0.882157	-0.259506	0.0950867	0.00529424	--	-0.3534	0.07	4.394e-07	0.1474
6	32422086	rs115566617	T/C	0.128967	0.930526	-0.399801	0.0928004	7.3299e-06	0.139941	0.920849	-0.217712	0.0887675	0.0125146	--	-0.3046	0.0644	2.245e-06	0.1578
6	32422125	rs116077571	A/G	0.858096	0.995475	0.287273	0.0827667	0.000353293	0.85272	0.970169	0.249179	0.0843372	0.00250381	++	0.2686	0.0593	5.938e-06	0.7481
6	32422136	rs138506873	A/G	0.858395	0.983619	0.376671	0.086348	5.81618e-06	0.841247	0.975994	0.219733	0.0818986	0.00628602	++	0.2939	0.0597	8.319e-07	0.189
6	32422305	rs137943329	T/C	0.14694	0.988831	-0.361297	0.0842515	8.64775e-06	0.160375	0.985113	-0.214403	0.0811312	0.00714024	--	-0.285	0.0587	1.188e-06	0.2109
6	32422373	rs114299441	A/G	0.148846	0.991187	-0.376105	0.0839068	3.18946e-06	0.160388	0.984934	-0.214325	0.0811344	0.00716397	--	-0.2924	0.0586	5.927e-07	0.1674
6	32422419	rs115045166	A/G	0.148856	0.991066	-0.376052	0.0839069	3.20028e-06	0.160397	0.984804	-0.214299	0.0811373	0.00717334	--	-0.2923	0.0586	5.949e-07	0.1675
6	32422430	rs115883059	A/G	0.851142	0.991038	0.376032	0.0839066	3.20405e-06	0.839601	0.984779	0.214287	0.081138	0.00717721	++	0.2923	0.0586	5.958e-07	0.1675
6	32422566	rs115407599	T/C	0.149906	0.996794	-0.362509	0.0831117	6.00952e-06	0.16042	0.984428	-0.214134	0.081145	0.00722493	--	-0.2864	0.0583	8.907e-07	0.2032
6	32422677	rs114683416	T/G	0.851154	0.989074	0.36123	0.0835919	7.39224e-06	0.83956	0.984153	0.214063	0.0811508	0.00724897	++	0.2854	0.0585	1.05e-06	0.2083
6	32422708	rs115190397	T/C	0.85998	0.947086	0.364049	0.0877306	1.7076e-05	0.844201	0.958709	0.224318	0.0833928	0.00614091	++	0.2905	0.0607	1.681e-06	0.2502
6	32422714	rs116460229	T/C	0.859979	0.947072	0.364042	0.0877306	1.70826e-05	0.847209	0.94727	0.229744	0.0846863	0.00569395	++	0.2944	0.0612	1.482e-06	0.2726
6	32422749	rs116580140	T/C	0.850891	0.990241	0.361651	0.0834983	7.01847e-06	0.839875	0.982288	0.217539	0.0813806	0.00649236	++	0.2876	0.0585	8.809e-07	0.2183
6	32422833	rs115951916	T/C	0.149965	0.996138	-0.362078	0.0831071	6.16529e-06	0.160467	0.983762	-0.213941	0.0811593	0.00728946	--	-0.2861	0.0583	9.152e-07	0.204
6	32422844	rs114927361	T/C	0.149967	0.996112	-0.362083	0.0831075	6.16418e-06	0.160467	0.983731	-0.213915	0.0811597	0.00729688	--	-0.2861	0.0583	9.162e-07	0.2039
6	32422867	rs114907973	A/G	0.850028	0.99606	0.362037	0.0831067	6.18041e-06	0.839527	0.983693	0.213893	0.0811599	0.00730339	++	0.2861	0.0583	9.187e-07	0.204
6	32422920	rs115591369	A/G	0.850016	0.995935	0.361978	0.0831062	6.20264e-06	0.839518	0.98357	0.213817	0.0811617	0.00732603	++	0.286	0.0583	9.242e-07	0.2039
6	32422934	rs114421057	A/G	0.149987	0.9959	-0.361949	0.0831059	6.2132e-06	0.160484	0.983541	-0.213804	0.0811621	0.00733002	--	-0.286	0.0583	9.258e-07	0.204
6	32423021	rs115386366	A/G	0.150005	0.995708	-0.361814	0.0831038	6.26182e-06	0.159149	0.976359	-0.221757	0.0818769	0.00580361	--	-0.2906	0.0586	6.908e-07	0.2317
6	32423058	rs150816904	A/G	0.856595	0.971305	0.369619	0.0858289	7.74932e-06	0.840908	0.975874	0.221481	0.0819032	0.00588286	++	0.292	0.0595	9.169e-07	0.2136
6	32423108	rs145434384	T/C	0.859436	0.953932	0.367191	0.087141	1.22931e-05	0.843228	0.965382	0.228412	0.0829254	0.00499988	++	0.2943	0.0603	1.062e-06	0.2505
6	32423135	rs116814953	T/C	0.140569	0.953864	-0.367152	0.0871407	1.232e-05	0.156733	0.965101	-0.228107	0.0829393	0.00506729	--	-0.2941	0.0603	1.08e-06	0.2496
6	32423152	rs115400774	T/C	0.140573	0.953828	-0.367133	0.0871405	1.23325e-05	0.155497	0.963358	-0.222981	0.0832429	0.00636216	--	-0.2917	0.0604	1.387e-06	0.2335
6	32423194	rs142534943	T/C	0.128275	0.906059	-0.354674	0.0926082	7.31046e-05	0.144068	0.922973	-0.225252	0.0876754	0.00886681	--	-0.2863	0.0639	7.465e-06	0.3121
6	32423235	rs145872562	C/G	0.880118	0.882896	0.346769	0.0964012	0.000197044	0.881161	0.832838	0.275301	0.101555	0.00557793	++	0.3128	0.0702	8.311e-06	0.6111
6	32423236	rs148995613	T/C	0.119882	0.882894	-0.346764	0.0964011	0.000197085	0.130768	0.855291	-0.273753	0.0960147	0.0035646	--	-0.3101	0.0683	5.622e-06	0.593
6	32423294	rs116667649	C/G	0.854556	0.978337	0.377122	0.0852621	4.29589e-06	0.841244	0.973644	0.21877	0.0819952	0.00659204	++	0.2947	0.0593	6.768e-07	0.1824
6	32423298	rs114343672	A/T	0.854556	0.97833	0.377119	0.0852621	4.29665e-06	0.839969	0.980045	0.218865	0.081502	0.00624631	++	0.2943	0.0591	6.48e-07	0.1814
6	32423411	rs114475312	T/C	0.148682	0.988801	-0.363975	0.0837243	6.45541e-06	0.158926	0.97192	-0.222138	0.0821125	0.00586374	--	-0.2916	0.0589	7.253e-07	0.2283
6	32423435	rs114050995	T/C	0.14833	0.986529	-0.363386	0.083866	6.94198e-06	0.15893	0.971876	-0.222125	0.0821131	0.00586705	--	-0.2912	0.0589	7.68e-07	0.2306
6	32423602	rs141739842	A/G	0.124186	0.880587	-0.362539	0.0953351	8.21829e-05	0.113255	0.816575	-0.25976	0.104052	0.0107402	--	-0.3156	0.0706	7.763e-06	0.4681
6	32423707	rs116545521	T/C	0.132142	0.919016	-0.354462	0.0908304	5.34682e-05	0.143379	0.91814	-0.22431	0.0880177	0.00944094	--	-0.2872	0.0635	5.986e-06	0.3054
6	32423708	rs149314570	A/G	0.867858	0.919014	0.35445	0.09083	5.3497e-05	0.856636	0.918317	0.223657	0.087999	0.00963931	++	0.2869	0.0634	6.132e-06	0.3029
6	32423727	rs116170631	A/G	0.144775	0.976843	-0.350218	0.0849429	1.95121e-05	0.158962	0.97445	-0.223347	0.0820669	0.00556665	--	-0.2845	0.0592	1.572e-06	0.2846
6	32423788	rs116423551	A/G	0.143871	0.967052	-0.363403	0.0856806	1.08758e-05	0.159785	0.957079	-0.238946	0.082937	0.00330323	--	-0.2991	0.0598	5.758e-07	0.2985
6	32423790	rs115712505	A/G	0.856128	0.96705	0.363404	0.0856806	1.0875e-05	0.840214	0.95708	0.238935	0.0829365	0.00330456	++	0.2991	0.0598	5.76e-07	0.2985
6	32423915	rs114241655	C/G	0.140648	0.994392	-0.291387	0.083184	0.000308853	0.141593	0.98627	-0.262818	0.0854206	0.00161162	--	-0.2775	0.0598	3.524e-06	0.8113
6	32423933	rs115024856	T/C	0.150205	0.993925	-0.360289	0.0830698	6.82202e-06	0.160509	0.981318	-0.218169	0.0813337	0.00630576	--	-0.2876	0.0583	8.219e-07	0.2233
6	32423991	rs114977345	T/C	0.850684	0.988183	0.365804	0.0836288	5.63689e-06	0.839513	0.981014	0.218299	0.0813518	0.00628583	++	0.2899	0.0585	7.328e-07	0.2079
6	32424013	rs115780602	T/C	0.850207	0.984934	0.365037	0.0836416	5.93461e-06	0.839363	0.980113	0.219112	0.0813609	0.00609637	++	0.29	0.0585	7.325e-07	0.2129
6	32424031	rs116241661	T/C	0.149797	0.984905	-0.36502	0.0836411	5.94007e-06	0.160639	0.980079	-0.219061	0.0813608	0.00610851	--	-0.2899	0.0585	7.346e-07	0.2128
6	32424094	rs115183148	A/G	0.84976	0.993663	0.360021	0.0830621	6.9226e-06	0.839463	0.981126	0.217904	0.0813295	0.00636835	++	0.2874	0.0583	8.396e-07	0.2233
6	32424380	rs114463213	A/G	0.150238	0.992872	-0.360056	0.0830888	6.9579e-06	0.160585	0.980767	-0.217481	0.0813254	0.00647127	--	-0.2871	0.0583	8.592e-07	0.2219
6	32424574	rs116337447	A/G	0.150345	0.992979	-0.359126	0.0830327	7.26013e-06	0.160618	0.980537	-0.217181	0.0813218	0.00654464	--	-0.2866	0.0583	8.946e-07	0.2238
6	32424610	rs115700805	T/C	0.849647	0.992935	0.359044	0.0830298	7.29138e-06	0.839377	0.980497	0.217143	0.0813214	0.00655422	++	0.2865	0.0583	8.987e-07	0.2239
6	32424895	rs116650769	A/G	0.14901	0.985497	-0.35952	0.0836107	8.20386e-06	0.160668	0.980194	-0.216649	0.0813136	0.0066753	--	-0.286	0.0585	1.023e-06	0.2224
6	32424918	rs114043696	A/G	0.149016	0.98547	-0.359468	0.0836087	8.2257e-06	0.160672	0.980172	-0.216637	0.0813135	0.00667846	--	-0.286	0.0585	1.025e-06	0.2225
6	32424943	rs115890722	A/G	0.853449	0.975727	0.353984	0.084387	1.37261e-05	0.843947	0.961038	0.219021	0.083029	0.00722643	++	0.2853	0.0594	1.57e-06	0.2561
6	32424954	rs116217358	A/G	0.146135	0.97514	-0.359438	0.0846556	1.06259e-05	0.153267	0.944962	-0.225356	0.084461	0.00656443	--	-0.2921	0.06	1.132e-06	0.264
6	32424966	rs116369731	T/G	0.85124	0.987333	0.367673	0.0838318	5.28887e-06	0.856363	0.918003	0.208957	0.0875277	0.0151596	++	0.2916	0.0608	1.603e-06	0.192
6	32424969	rs115739971	T/C	0.133988	0.921556	-0.369986	0.0904161	2.19134e-05	0.14361	0.917773	-0.209135	0.0875482	0.0150959	--	-0.2869	0.0631	5.54e-06	0.203
6	32424981	rs114986268	A/G	0.863404	0.928381	0.349168	0.0887961	4.7174e-05	0.848443	0.953943	0.200832	0.0839637	0.015019	++	0.2707	0.0612	9.83e-06	0.2266
6	32425020	rs114913398	T/C	0.149958	0.989342	-0.357103	0.0831948	8.57117e-06	0.160602	0.979506	-0.216698	0.0813548	0.00669115	--	-0.2852	0.0584	1.035e-06	0.2294
6	32425044	rs115339933	T/C	0.865654	0.926986	0.349511	0.0897216	5.53344e-05	0.858165	0.908175	0.22285	0.0887702	0.0105597	++	0.2854	0.0633	6.623e-06	0.3175
6	32425045	rs116104609	A/G	0.865654	0.926985	0.349514	0.0897218	5.53279e-05	0.858208	0.907984	0.222498	0.0887826	0.0106968	++	0.2852	0.0634	6.717e-06	0.3162
6	32425074	rs114417257	A/G	0.150454	0.992417	-0.358165	0.0829964	7.63114e-06	0.160503	0.979075	-0.2158	0.0813652	0.00693312	--	-0.2855	0.0583	9.869e-07	0.2224
6	32425109	rs116453522	T/C	0.150462	0.992385	-0.358079	0.082993	7.66486e-06	0.157287	0.96407	-0.221332	0.0827566	0.00645086	--	-0.2894	0.0588	8.674e-07	0.2451
6	32425147	rs114898425	A/C	0.141577	0.968297	-0.391386	0.0870638	2.89216e-06	0.14786	0.934437	-0.247434	0.0868564	0.00363832	--	-0.3191	0.0617	2.342e-07	0.2436
6	32425185	rs115492174	T/C	0.1278	0.901044	-0.418634	0.0944926	3.85643e-06	0.130885	0.87814	-0.246074	0.0940163	0.00754254	--	-0.3318	0.0669	7.083e-07	0.1972
6	32425190	rs115976407	T/C	0.883216	0.861912	0.418771	0.100542	1.42106e-05	0.874691	0.854285	0.262223	0.0974285	0.00594348	++	0.3379	0.0702	1.501e-06	0.2654
6	32425191	rs114703074	A/G	0.116784	0.861912	-0.418772	0.100542	1.42099e-05	0.1314	0.867695	-0.27529	0.0951191	0.00306414	--	-0.343	0.0694	7.64e-07	0.3018
6	32425196	rs114149242	A/G	0.872198	0.901037	0.418613	0.0944913	3.85987e-06	0.865827	0.874591	0.274959	0.0938905	0.00273377	++	0.3462	0.0669	2.239e-07	0.2827
6	32425247	rs115720670	T/C	0.858393	0.968255	0.390868	0.0870415	2.96756e-06	0.842682	0.96381	0.221135	0.0827616	0.00650385	++	0.3016	0.0602	5.462e-07	0.1592
6	32425304	rs116208811	A/G	0.849496	0.992212	0.357689	0.0829771	7.81846e-06	0.842341	0.965952	0.222209	0.0826316	0.00616097	++	0.2896	0.0588	8.375e-07	0.2491
6	32425336	rs151293567	A/G	0.850958	0.982382	0.358955	0.0837301	8.80114e-06	0.842339	0.965935	0.222096	0.0826295	0.0061863	++	0.2895	0.059	9.404e-07	0.2465
6	32425472	rs115053168	T/C	0.149443	0.9846	-0.363184	0.0836734	6.72834e-06	0.157677	0.965873	-0.221871	0.0826236	0.00623623	--	-0.2915	0.059	7.828e-07	0.2313
6	32425486	rs116740328	T/C	0.138762	0.945885	-0.349169	0.0877034	3.76492e-05	0.138781	0.894765	-0.229682	0.0903951	0.00961604	--	-0.2911	0.0632	4.079e-06	0.3446
6	32425600	rs114051707	T/C	0.899782	0.976156	0.428053	0.102749	1.20841e-05	0.887974	0.983514	0.256044	0.096281	0.00644023	++	0.3363	0.0705	1.851e-06	0.2237
6	32425672	rs115370573	T/G	0.150744	0.991514	-0.357986	0.0829581	7.64858e-06	0.157702	0.965813	-0.221529	0.0826132	0.00631168	--	-0.2894	0.0588	8.469e-07	0.2456
6	32425787	rs147096203	T/C	0.150769	0.991446	-0.357727	0.0829469	7.74905e-06	0.157449	0.963984	-0.220343	0.0827115	0.0066684	--	-0.2887	0.0588	9.069e-07	0.2427
6	32425823	rs116431993	A/G	0.849223	0.991428	0.357657	0.0829434	7.77527e-06	0.842276	0.965807	0.22123	0.0826022	0.00637707	++	0.2891	0.0588	8.667e-07	0.2457
6	32425958	rs149051664	A/C	0.148927	0.979665	-0.369729	0.0841004	5.01759e-06	0.147343	0.946486	-0.201541	0.0854643	0.0165095	--	-0.2869	0.0602	1.87e-06	0.1623
6	32425964	rs115343698	A/G	0.851072	0.979662	0.369723	0.0841	5.01885e-06	0.851836	0.947083	0.197737	0.0851304	0.0182413	++	0.2847	0.0601	2.144e-06	0.1522
6	32426039	rs147430646	A/G	0.150235	0.989299	-0.356002	0.0830769	8.88529e-06	0.152604	0.951334	-0.221049	0.0843716	0.00762308	--	-0.2895	0.0594	1.11e-06	0.2562
6	32426049	rs116828418	A/G	0.849763	0.989295	0.355982	0.0830759	8.89352e-06	0.847402	0.951341	0.220971	0.0843709	0.00764437	++	0.2894	0.0594	1.115e-06	0.256
6	32426152	rs148286231	T/C	0.851192	0.980874	0.361497	0.0838816	7.84558e-06	0.847291	0.952975	0.227147	0.0843391	0.00605221	++	0.2946	0.0597	8.055e-07	0.2605
6	32426163	rs114855094	A/G	0.85119	0.980869	0.361488	0.0838806	7.84822e-06	0.847293	0.952962	0.227179	0.0843408	0.00604605	++	0.2946	0.0597	8.047e-07	0.2607
6	32426188	rs116305261	T/C	0.148135	0.975912	-0.352766	0.0839916	1.35914e-05	0.156776	0.964098	-0.226907	0.083031	0.00535937	--	-0.289	0.0593	1.084e-06	0.2885
6	32426216	rs139324374	T/C	0.861407	0.94069	0.356256	0.0879309	2.70563e-05	0.854192	0.928757	0.213703	0.0867092	0.0121271	++	0.2839	0.062	4.645e-06	0.2502
6	32426252	rs115356348	A/G	0.148225	0.97636	-0.353277	0.0839564	1.30842e-05	0.156769	0.959434	-0.223053	0.083097	0.00625597	--	-0.2874	0.0593	1.251e-06	0.2721
6	32426271	rs115354028	T/C	0.811722	0.99545	-0.223282	0.0652893	0.000751011	0.807407	0.989605	-0.231561	0.0678379	0.000757794	--	-0.2273	0.0472	1.491e-06	0.9302
6	32426280	rs114248866	A/G	0.148588	0.97857	-0.353817	0.0838109	1.22323e-05	0.156774	0.959439	-0.222989	0.0830941	0.00626926	--	-0.2877	0.0592	1.189e-06	0.2695
6	32426322	rs139398647	A/C	0.862337	0.933407	0.357495	0.0884941	2.8607e-05	0.85521	0.917543	0.216004	0.0874505	0.0119311	++	0.2858	0.0624	4.716e-06	0.2573
6	32426538	rs116337395	T/C	0.850354	0.983652	0.354491	0.0833849	1.05337e-05	0.818592	0.945487	0.17929	0.0783853	0.0204942	++	0.2614	0.0573	5.149e-06	0.1273
6	32426541	rs116200358	T/C	0.149647	0.983652	-0.354484	0.0833845	1.05374e-05	0.181521	0.945977	-0.175994	0.0782677	0.0227598	--	-0.2595	0.0573	5.918e-06	0.12
6	32426577	rs115158419	A/G	0.849684	0.989317	0.35215	0.0829578	1.08776e-05	0.845055	0.952	0.227521	0.0838721	0.00570721	++	0.2904	0.0592	9.342e-07	0.2926
6	32426710	rs115430074	T/C	0.849189	0.991645	0.354618	0.082834	9.09416e-06	0.842154	0.96597	0.2194	0.0825302	0.00678816	++	0.2867	0.0587	1.039e-06	0.2494
6	32426723	rs116118045	A/T	0.849186	0.991644	0.354583	0.0828322	9.109e-06	0.842151	0.965975	0.219403	0.0825297	0.0067869	++	0.2866	0.0587	1.04e-06	0.2495
6	32426899	rs116528469	A/G	0.849117	0.991566	0.354374	0.0828116	9.1786e-06	0.842004	0.965693	0.219179	0.082514	0.00683469	++	0.2864	0.0587	1.053e-06	0.2493
6	32426935	rs116075217	C/G	0.15089	0.991578	-0.354286	0.0828071	9.21671e-06	0.157998	0.965731	-0.2191	0.0825099	0.00685244	--	-0.2864	0.0587	1.059e-06	0.2493
6	32426962	rs116356223	A/G	0.849104	0.991584	0.354229	0.0828039	9.24135e-06	0.842002	0.965751	0.219067	0.0825081	0.00685984	++	0.2863	0.0587	1.063e-06	0.2494
6	32427042	rs115736302	T/C	0.849306	0.990896	0.355472	0.0829189	8.81983e-06	0.841998	0.965818	0.218892	0.0825004	0.00689991	++	0.2867	0.0587	1.04e-06	0.2448
6	32427073	rs114014790	T/C	0.8493	0.990911	0.355401	0.0829148	8.84905e-06	0.841997	0.965849	0.218822	0.0824973	0.00691606	++	0.2867	0.0587	1.045e-06	0.2448
6	32427140	rs114165104	C/G	0.849068	0.991655	0.353797	0.0827812	9.43255e-06	0.842026	0.965728	0.218858	0.0825066	0.00691314	++	0.286	0.0587	1.087e-06	0.2501
6	32427170	rs114115164	T/C	0.148747	0.976756	-0.351924	0.08377	1.35155e-05	0.157942	0.965521	-0.218918	0.0825223	0.0069084	--	-0.2843	0.059	1.452e-06	0.2599
6	32427381	rs114579929	T/G	0.149871	0.987095	-0.36731	0.0835267	5.00274e-06	0.156629	0.961122	-0.219672	0.0829938	0.00702988	--	-0.2929	0.0591	7.193e-07	0.2117
6	32427434	rs115544883	A/G	0.150992	0.991801	-0.353025	0.0827412	9.7849e-06	0.158011	0.966333	-0.219418	0.0824859	0.00675337	--	-0.2859	0.0586	1.085e-06	0.2546
6	32427467	rs116753691	A/G	0.849	0.991818	0.352953	0.082737	9.81723e-06	0.841971	0.966339	0.219271	0.0824798	0.00678714	++	0.2858	0.0586	1.094e-06	0.2543
6	32427512	rs114478603	T/C	0.15099	0.991717	-0.353105	0.082747	9.75236e-06	0.156864	0.960662	-0.218446	0.0829908	0.00736783	--	-0.2859	0.0588	1.175e-06	0.2524
6	32427572	rs114404244	C/G	0.853778	0.975934	-0.196903	0.0724172	0.00739294	0.845148	0.928134	-0.29622	0.075754	0.000124287	--	-0.2444	0.0526	3.309e-06	0.3451
6	32427604	rs114415598	C/G	0.151099	0.991896	-0.353144	0.0827195	9.66495e-06	0.158054	0.966651	-0.217824	0.082431	0.00713489	--	-0.2851	0.0586	1.146e-06	0.2484
6	32427735	rs115094713	T/G	0.151054	0.992006	-0.352228	0.0826987	1.01581e-05	0.158058	0.966817	-0.217581	0.0824171	0.00719062	--	-0.2846	0.0586	1.198e-06	0.2506
6	32427841	rs115733848	A/G	0.150064	0.988154	-0.347886	0.0829345	1.39589e-05	0.151898	0.938184	-0.223712	0.0852739	0.00755701	--	-0.2874	0.0597	1.466e-06	0.2984
6	32427871	rs115587283	A/G	0.848929	0.992048	0.352074	0.0826893	1.0229e-05	0.841943	0.966894	0.217457	0.0824111	0.00722011	++	0.2844	0.0586	1.209e-06	0.2507
6	32427894	rs115125416	T/C	0.848929	0.992049	0.352064	0.0826889	1.0234e-05	0.841945	0.966885	0.21746	0.0824118	0.0072198	++	0.2844	0.0586	1.21e-06	0.2508
6	32427899	rs115707344	A/G	0.151072	0.992047	-0.352069	0.0826889	1.02307e-05	0.158056	0.966883	-0.217467	0.0824121	0.007218	--	-0.2844	0.0586	1.209e-06	0.2508
6	32427946	rs115610064	A/C	0.848927	0.992044	0.352073	0.0826888	1.02285e-05	0.841945	0.966877	0.217487	0.0824128	0.00721316	++	0.2845	0.0586	1.208e-06	0.2508
6	32428002	rs114270117	C/G	0.848925	0.992042	0.352075	0.0826883	1.02255e-05	0.841947	0.966861	0.217492	0.0824141	0.00721253	++	0.2845	0.0586	1.208e-06	0.2508
6	32428078	rs115781956	C/G	0.151077	0.992035	-0.35209	0.0826883	1.02163e-05	0.15805	0.966837	-0.2175	0.0824158	0.00721162	--	-0.2845	0.0586	1.207e-06	0.2508
6	32428092	rs116450722	C/G	0.848922	0.992033	0.352076	0.0826879	1.02242e-05	0.841949	0.966834	0.217477	0.0824154	0.00721763	++	0.2845	0.0586	1.208e-06	0.2508
6	32428500	rs114379918	T/G	0.151082	0.992025	-0.352093	0.0826878	1.02134e-05	0.158045	0.966783	-0.217497	0.0824185	0.00721449	--	-0.2845	0.0586	1.207e-06	0.2508
6	32428804	rs116106354	T/C	0.244572	0.998944	0.233307	0.0597463	0.000113541	0.252353	0.995611	0.165312	0.0629284	0.00915313	++	0.201	0.0435	3.812e-06	0.435
6	32428862	rs115948541	T/C	0.815902	0.995541	-0.251653	0.065524	0.000157766	0.810803	0.989347	-0.226528	0.0681173	0.00103478	--	-0.2396	0.0474	4.344e-07	0.7912
6	32428994	rs114454130	C/G	0.108735	0.998347	-0.433373	0.0982239	3.51261e-06	0.119034	0.989978	-0.239824	0.0927143	0.00814788	--	-0.3309	0.0677	1.015e-06	0.1535
6	32429077	rs116040026	T/C	0.898149	0.994655	0.430398	0.101221	7.68969e-06	0.889328	0.988365	0.240946	0.096095	0.0103043	++	0.3306	0.07	2.292e-06	0.1763
6	32429087	rs114078245	A/C	0.755428	0.998939	-0.233316	0.0597463	0.000113472	0.747649	0.995594	-0.16534	0.062929	0.00914209	--	-0.201	0.0435	3.804e-06	0.4352
6	32429204	rs145588446	T/C	0.242068	0.99631	0.231718	0.0601339	0.000139789	0.249661	0.980328	0.17359	0.0634759	0.00668621	++	0.2042	0.0438	3.179e-06	0.5078
6	32429477	rs114357498	A/G	0.244598	0.998652	0.233154	0.0597558	0.000114992	0.252354	0.995545	0.166133	0.0629172	0.00880353	++	0.2013	0.0435	3.688e-06	0.4416
6	32429582	rs114626048	A/G	0.136761	0.999432	-0.325357	0.0850054	7.54864e-05	0.138182	0.997432	-0.27479	0.0862227	0.00106748	--	-0.3004	0.0608	7.684e-07	0.6774
6	32429672	rs116531958	A/G	0.757984	0.986463	-0.230154	0.0603575	0.000163566	0.747493	0.994838	-0.165558	0.0629424	0.00906622	--	-0.1992	0.0437	5.267e-06	0.4606
6	32429675	rs116225404	A/G	0.242016	0.986463	0.230154	0.0603575	0.000163566	0.252507	0.994838	0.165558	0.0629424	0.00906622	++	0.1992	0.0437	5.267e-06	0.4606
6	32429694	rs115096104	A/C	0.108736	0.998343	-0.433395	0.0982247	3.50887e-06	0.119014	0.989789	-0.239661	0.092725	0.00820004	--	-0.3308	0.0677	1.022e-06	0.1531
6	32429719	rs115532780	A/C	0.244547	0.998789	0.233329	0.0597561	0.000113669	0.252236	0.993742	0.166353	0.0629875	0.00879043	++	0.2016	0.0435	3.636e-06	0.4422
6	32429739	rs116094906	A/G	0.755445	0.998829	-0.233352	0.0597538	0.00011342	0.747492	0.994835	-0.16556	0.0629425	0.00906566	--	-0.2012	0.0435	3.765e-06	0.4365
6	32430167	rs114324670	A/C	0.755427	0.998733	-0.233295	0.0597562	0.000113929	0.747492	0.994784	-0.165506	0.0629445	0.00909036	--	-0.2011	0.0435	3.792e-06	0.4365
6	32430337	rs114687007	A/C	0.108735	0.998337	-0.433393	0.098225	3.5096e-06	0.119109	0.988902	-0.240555	0.0927632	0.00798454	--	-0.3313	0.0677	9.884e-07	0.1551
6	32430362	rs115371644	C/G	0.755427	0.998728	-0.233299	0.0597562	0.000113902	0.747492	0.994776	-0.165505	0.0629447	0.00909057	--	-0.2011	0.0435	3.791e-06	0.4365
6	32430508	rs114664081	T/C	0.244574	0.998725	0.233306	0.0597563	0.000113848	0.252507	0.994768	0.165502	0.062945	0.00909248	++	0.2011	0.0435	3.791e-06	0.4364
6	32430604	rs116580588	A/C	0.244574	0.998722	0.233307	0.0597564	0.000113842	0.252508	0.994761	0.165507	0.0629453	0.00909051	++	0.2011	0.0435	3.79e-06	0.4365
6	32430729	rs114678126	T/C	0.244573	0.998721	0.233304	0.0597565	0.000113869	0.25251	0.994746	0.165505	0.0629457	0.0090921	++	0.2011	0.0435	3.791e-06	0.4365
6	32430752	rs116556248	T/C	0.245917	0.997316	0.236441	0.0595996	8.82648e-05	0.25251	0.994746	0.165505	0.0629457	0.0090921	++	0.2029	0.0434	3.027e-06	0.415
6	32430800	rs114126185	A/G	0.755434	0.998526	-0.233243	0.0597626	0.000114523	0.747516	0.994174	-0.165615	0.0629672	0.00906966	--	-0.2011	0.0435	3.797e-06	0.4377
6	32430814	rs114393349	A/G	0.755434	0.99848	-0.233254	0.0597636	0.000114466	0.747527	0.993989	-0.165652	0.062975	0.00906275	--	-0.2012	0.0435	3.792e-06	0.4379
6	32430867	rs115433728	A/G	0.244567	0.998321	0.233394	0.0597664	0.000113485	0.252438	0.993343	0.16574	0.0629992	0.00905241	++	0.2013	0.0435	3.756e-06	0.4377
6	32430975	rs116115875	A/C	0.244561	0.998004	0.233453	0.059774	0.000113261	0.252382	0.992112	0.165977	0.063045	0.0090046	++	0.2015	0.0435	3.723e-06	0.4391
6	32431105	rs114634027	A/G	0.755443	0.997811	-0.233518	0.0597783	0.000112895	0.747862	0.991011	-0.167898	0.0631326	0.00833265	--	-0.2024	0.0436	3.388e-06	0.4521
6	32431129	rs114854965	T/C	0.244942	0.996764	0.233623	0.0598081	0.00011294	0.252352	0.99068	0.167074	0.0631287	0.00864941	++	0.2021	0.0436	3.543e-06	0.4459
6	32431239	rs115966321	A/G	0.8915	0.99562	0.434601	0.098456	3.46784e-06	0.881	0.986522	0.240409	0.0928895	0.00811266	++	0.3317	0.0678	1.004e-06	0.153
6	32431292	rs115052056	A/T	0.244557	0.997784	0.233521	0.0597788	0.000112887	0.252287	0.991197	0.166272	0.0630852	0.00892707	++	0.2017	0.0436	3.671e-06	0.4408
6	32431306	rs114274063	T/G	0.755444	0.997784	-0.233521	0.0597788	0.000112892	0.747714	0.991192	-0.166279	0.0630853	0.00892433	--	-0.2017	0.0436	3.67e-06	0.4409
6	32431705	rs114332144	T/C	0.24471	0.997302	0.233467	0.0597822	0.000113375	0.252328	0.990732	0.165688	0.0630945	0.00917881	++	0.2014	0.0436	3.805e-06	0.4373
6	32431828	rs115026185	A/G	0.243887	0.994132	0.237386	0.059957	9.11749e-05	0.247332	0.977901	0.156725	0.063975	0.0150583	++	0.1996	0.0439	5.497e-06	0.3594
6	32431833	rs116506231	C/G	0.756113	0.994131	-0.237386	0.059957	9.11778e-05	0.752668	0.977901	-0.156729	0.063975	0.015056	--	-0.1996	0.0439	5.496e-06	0.3595
6	32431896	rs115951072	A/G	0.760748	0.98089	-0.23415	0.0607241	0.000138618	0.769725	0.965585	-0.160794	0.0658368	0.0154504	--	-0.2004	0.0448	7.769e-06	0.4146
6	32432049	rs115777539	T/C	0.760724	0.97601	-0.22727	0.0610249	0.000231337	0.749387	0.984826	-0.162708	0.0635046	0.0110143	--	-0.1962	0.0442	8.906e-06	0.4652
6	32432406	rs115428496	A/G	0.757137	0.985195	-0.231979	0.060317	0.000143728	0.749034	0.986074	-0.163971	0.0634231	0.0103124	--	-0.1996	0.0439	5.374e-06	0.4389
6	32432520	rs116832041	T/C	0.241897	0.988728	0.227693	0.0603804	0.000192981	0.250685	0.9855	0.166047	0.0634534	0.00942601	++	0.1984	0.0439	6.273e-06	0.4832
6	32432582	rs115332348	T/G	0.240796	0.98426	0.228613	0.0605621	0.000190309	0.24577	0.969309	0.174293	0.0643458	0.00722395	++	0.2031	0.0443	4.51e-06	0.5403
6	32432598	rs114008741	T/C	0.759204	0.984259	-0.228612	0.0605622	0.000190326	0.750535	0.980723	-0.165798	0.0637313	0.00985204	--	-0.1988	0.0441	6.492e-06	0.4766
6	32432615	rs116115602	A/G	0.759181	0.984372	-0.22865	0.0605574	0.000189628	0.750383	0.981322	-0.165904	0.0637011	0.00977024	--	-0.1988	0.0441	6.415e-06	0.477
6	32432650	rs116213642	T/C	0.108734	0.997759	-0.434522	0.0982849	3.345e-06	0.119256	0.985083	-0.244179	0.0929842	0.00720918	--	-0.3339	0.0678	8.437e-07	0.1611
6	32432664	rs115239114	T/G	0.755434	0.997588	-0.233537	0.0597838	0.000112915	0.749164	0.986108	-0.166138	0.0634231	0.00935294	--	-0.2018	0.0437	3.836e-06	0.4411
6	32432858	rs114910984	A/G	0.244568	0.997585	0.233527	0.0597836	0.00011299	0.251115	0.986598	0.164169	0.0633957	0.0101884	++	0.2008	0.0437	4.239e-06	0.4278
6	32432969	rs115388182	A/C	0.136744	0.995781	-0.323394	0.0851388	8.60049e-05	0.139798	0.982787	-0.273651	0.0864234	0.0011547	--	-0.2989	0.0609	9.183e-07	0.6829
6	32432993	rs114417017	T/C	0.755543	0.997218	-0.23424	0.0597975	0.000108116	0.748887	0.986565	-0.164164	0.063397	0.010192	--	-0.2012	0.0437	4.083e-06	0.4231
6	32433085	rs116354548	A/T	0.136761	0.998972	-0.326108	0.0850469	7.31371e-05	0.138545	0.994219	-0.275165	0.0862692	0.00105766	--	-0.301	0.0608	7.421e-07	0.6753
6	32433125	rs115488903	A/C	0.898152	0.993993	0.431513	0.101285	7.35672e-06	0.889398	0.986414	0.240338	0.0961844	0.0105787	++	0.3309	0.07	2.296e-06	0.1728
6	32433197	rs115712303	C/G	0.757244	0.98974	-0.236725	0.0601608	0.000100794	0.748864	0.986419	-0.164185	0.0634001	0.0101861	--	-0.2023	0.0438	3.883e-06	0.4084
6	32433256	rs116207551	T/C	0.759253	0.988351	-0.235067	0.060408	0.000120277	0.749947	0.983814	-0.166694	0.0635924	0.00930492	--	-0.2026	0.044	4.077e-06	0.4374
6	32433508	rs144830336	T/C	0.890788	0.993753	0.434663	0.0982833	3.322e-06	0.879972	0.980009	0.24522	0.0929798	0.0069614	++	0.3346	0.0678	8.049e-07	0.1631
6	32433565	rs142790852	T/C	0.110136	0.987083	-0.435134	0.0982386	3.22283e-06	0.120026	0.979979	-0.245212	0.0929814	0.0069642	--	-0.3348	0.0678	7.85e-07	0.1619
6	32433646	rs115608762	T/C	0.0977578	0.927214	0.283771	0.086313	0.00132711	0.0873887	0.95572	0.285328	0.0954028	0.00345275	++	0.2845	0.0643	9.555e-06	0.9904
6	32434479	rs116238783	A/C	0.108733	0.997683	-0.434648	0.0982929	3.32818e-06	0.117797	0.980885	-0.241516	0.0936815	0.0083666	--	-0.3333	0.0681	9.776e-07	0.1565
6	32434639	rs116663036	A/G	0.24455	0.997485	0.233673	0.0597865	0.000111973	0.254188	0.971238	0.172347	0.0636027	0.00718569	++	0.2049	0.0437	2.809e-06	0.484
6	32434716	rs114480287	A/C	0.108732	0.997675	-0.434668	0.098294	3.32544e-06	0.117798	0.980749	-0.241608	0.09369	0.00834735	--	-0.3334	0.0681	9.741e-07	0.1567
6	32434731	rs114759127	A/T	0.243225	0.993673	0.232146	0.0600769	0.000133765	0.248998	0.962387	0.170203	0.0644314	0.00878181	++	0.2033	0.0441	4.056e-06	0.4836
6	32434778	rs116117104	T/C	0.75545	0.997467	-0.233683	0.0597869	0.000111908	0.745819	0.971148	-0.172313	0.0636061	0.0072002	--	-0.2049	0.0437	2.814e-06	0.4837
6	32434830	rs114317125	T/C	0.24455	0.997464	0.23368	0.059787	0.000111936	0.254181	0.971111	0.172323	0.0636069	0.00719743	++	0.2049	0.0437	2.813e-06	0.4838
6	32434844	rs114074405	A/T	0.75545	0.997466	-0.233676	0.0597871	0.000111963	0.745816	0.971113	-0.172404	0.0636061	0.00716995	--	-0.2049	0.0437	2.802e-06	0.4844
6	32434874	rs116352802	A/T	0.755449	0.997463	-0.233681	0.0597872	0.000111931	0.745816	0.971103	-0.172407	0.0636063	0.00716908	--	-0.2049	0.0437	2.801e-06	0.4844
6	32434939	rs115751649	T/C	0.75545	0.997456	-0.233686	0.0597874	0.000111894	0.745815	0.971068	-0.172393	0.0636076	0.00717474	--	-0.2049	0.0437	2.802e-06	0.4843
6	32434978	rs116758936	A/G	0.136759	0.998907	-0.32619	0.0850526	7.29025e-05	0.138584	0.993703	-0.275044	0.0862758	0.00106423	--	-0.3009	0.0608	7.446e-07	0.6741
6	32435123	rs115742047	A/G	0.75545	0.997437	-0.233702	0.0597879	0.00011179	0.751206	0.960201	-0.160682	0.0646001	0.0135771	--	-0.2	0.0441	5.648e-06	0.4086
6	32435196	rs149950907	T/C	0.108736	0.997611	-0.434747	0.0982971	3.31342e-06	0.11778	0.980484	-0.241573	0.0937055	0.00836791	--	-0.3334	0.0681	9.742e-07	0.1565
6	32435515	rs140416147	T/C	0.102113	0.994892	-0.432397	0.101136	6.81338e-06	0.113928	0.978505	-0.246809	0.0954919	0.00816381	--	-0.3341	0.0697	1.634e-06	0.1838
6	32435823	rs148964761	A/C	0.106488	0.870523	0.275884	0.0865607	0.00182788	0.142299	0.691678	0.33685	0.0895626	0.000232883	++	0.3054	0.0625	1.023e-06	0.6258
6	32437813	rs191785247	A/G	0.10327	0.984395	-0.434296	0.101165	6.26779e-06	0.113856	0.945385	-0.200628	0.0958445	0.0330414	--	-0.311	0.0698	8.487e-06	0.09488
6	32438513	rs146270690	C/G	0.10751	0.987214	-0.433932	0.0991578	4.24686e-06	0.118352	0.926205	-0.224013	0.095563	0.0167585	--	-0.3249	0.0691	2.548e-06	0.1289
6	32438546	rs115364209	A/T	0.891269	0.997479	0.434944	0.0983115	3.2891e-06	0.880014	0.93766	0.217437	0.0943479	0.0187621	++	0.3216	0.0683	2.531e-06	0.1118
6	32438691	rs115574344	A/G	0.108731	0.997468	-0.434958	0.0983123	3.28712e-06	0.119987	0.937598	-0.217464	0.0943515	0.0187519	--	-0.3216	0.0683	2.528e-06	0.1119
6	32438783	rs139241574	C/G	0.138251	0.989196	-0.329633	0.0851503	6.20738e-05	0.142283	0.969459	-0.28197	0.0866091	0.000818742	--	-0.3062	0.061	5.092e-07	0.6959
6	32439782	rs116229364	T/C	0.891269	0.997421	0.43502	0.0983163	3.27922e-06	0.880033	0.937167	0.217451	0.0943783	0.0187934	++	0.3216	0.0683	2.528e-06	0.1118
6	32439865	rs116813852	A/G	0.74855	0.979362	-0.242206	0.0597273	6.11041e-05	0.721084	0.888829	-0.153629	0.0648228	0.0185288	--	-0.2015	0.0441	4.907e-06	0.3168
6	32439915	rs114856328	T/C	0.775389	0.930577	-0.251827	0.0635634	9.1487e-05	0.76622	0.86292	-0.166266	0.0691098	0.0170201	--	-0.2126	0.047	6.027e-06	0.364
6	32440049	rs114725201	T/C	0.109085	0.992419	-0.433615	0.0983839	3.61668e-06	0.119961	0.937045	-0.217414	0.0943848	0.0188224	--	-0.3209	0.0684	2.692e-06	0.1142
6	32440880	rs116528287	A/G	0.109085	0.992381	-0.433673	0.0983873	3.60812e-06	0.118783	0.926383	-0.221655	0.0953561	0.017713	--	-0.3242	0.0687	2.401e-06	0.1232
6	32441126	rs141118345	T/C	0.108667	0.988735	-0.436274	0.0988006	3.44689e-06	0.1188	0.926381	-0.221662	0.0953516	0.0177041	--	-0.325	0.0689	2.374e-06	0.1195
6	32441577	rs116664169	C/G	0.108376	0.984347	-0.437263	0.099122	3.52972e-06	0.118785	0.925824	-0.221559	0.0953811	0.0177947	--	-0.3251	0.069	2.452e-06	0.1183
6	32442242	rs116578233	A/G	0.139917	0.828961	-0.456437	0.0956038	5.83122e-07	0.159303	0.743129	-0.218979	0.0928871	0.01654	--	-0.3341	0.0669	5.858e-07	0.07598
6	32442408	rs115338403	A/G	0.109086	0.972222	-0.432793	0.0991967	4.61441e-06	0.120837	0.914737	-0.210905	0.0948741	0.0234971	--	-0.3167	0.0688	4.184e-06	0.1074
6	32444455	rs115793823	T/C	0.755457	0.99602	-0.234744	0.0598269	0.000105312	0.761013	0.815623	-0.165102	0.0704669	0.0201064	--	-0.2055	0.0458	7.175e-06	0.4529
6	32444493	rs141520045	T/C	0.0994841	0.933729	-0.417958	0.104943	3.0747e-05	0.100708	0.828887	-0.296833	0.110159	0.00568765	--	-0.3602	0.0763	2.329e-06	0.4277
6	32444968	rs116404897	A/G	0.242005	0.987028	0.241541	0.0603542	7.67368e-05	0.238327	0.812836	0.193194	0.0702557	0.00643609	++	0.221	0.046	1.527e-06	0.603
6	32444971	rs114878232	A/C	0.757995	0.987028	-0.241541	0.0603542	7.67368e-05	0.762108	0.814699	-0.193688	0.070203	0.00626393	--	-0.2212	0.0459	1.484e-06	0.6066
6	32445499	rs116080242	T/C	0.197059	0.943653	0.284881	0.0655634	1.9008e-05	0.193119	0.775738	0.151512	0.0778404	0.0536735	++	0.2294	0.0503	5.186e-06	0.1917
6	32445926	rs138014317	T/G	0.162045	0.964778	0.288438	0.0690758	4.23059e-05	0.174859	0.883247	0.15523	0.07532	0.0413065	++	0.2275	0.0511	8.549e-06	0.1941
6	32446993	rs115238241	T/C	0.141343	0.937712	-0.350403	0.0869214	2.98287e-05	0.151183	0.912982	-0.243168	0.0857093	0.00374673	--	-0.296	0.0613	1.361e-06	0.3815
6	32447989	rs150170113	A/G	0.133608	0.961856	0.231677	0.075351	0.00252587	0.189559	0.814433	0.328917	0.0750946	1.64801e-05	++	0.2805	0.0534	1.49e-07	0.3625
6	32450250	rs114629296	A/G	0.242436	0.876347	0.322769	0.0634943	5.31217e-07	0.248018	0.747888	0.176245	0.0722926	0.015593	++	0.2589	0.0479	6.498e-08	0.1292
6	32450291	rs115017463	A/G	0.740352	0.891045	-0.317988	0.061602	3.46659e-07	0.801424	0.6431	-0.146148	0.0842981	0.0854165	--	-0.2581	0.0499	2.377e-07	0.101
6	32450308	rs114350889	A/T	0.243854	0.861771	0.323474	0.064074	6.32099e-07	0.180864	0.611142	0.189115	0.0888	0.035073	++	0.2774	0.0522	1.058e-07	0.2215
6	32450475	rs115072744	T/C	0.307309	0.853175	0.309166	0.0608767	4.85782e-07	0.272013	0.586316	0.168489	0.0797427	0.0357928	++	0.2573	0.0486	1.189e-07	0.1624
6	32450478	rs115549228	T/C	0.30326	0.858307	0.318472	0.0608067	2.13646e-07	0.266563	0.595348	0.168178	0.0796726	0.0360081	++	0.263	0.0485	5.965e-08	0.1352
6	32450515	rs116835512	A/C	0.305072	0.888601	0.304183	0.0599294	4.85593e-07	0.242271	0.656875	0.224196	0.0771808	0.0040127	++	0.274	0.0475	8.12e-09	0.4148
6	32451788	rs114556730	C/G	0.17892	0.930634	0.153634	0.069856	0.0295408	0.205353	0.728774	0.358569	0.0765789	4.10045e-06	++	0.2469	0.0518	1.893e-06	0.04889
6	32452005	rs114487270	A/G	0.792035	0.893163	-0.270684	0.0659506	5.3134e-05	0.829592	0.664365	-0.177701	0.0871562	0.0436119	--	-0.2368	0.0528	7.336e-06	0.3966
6	32452142	rs114140199	A/C	0.198336	0.703212	0.286105	0.0761719	0.000211068	0.211134	0.705008	0.26416	0.0774877	0.0007621	++	0.2753	0.0545	4.454e-07	0.8406
6	32452406	rs116746871	A/G	0.808429	0.898417	-0.290944	0.0675441	2.32314e-05	0.818637	0.62874	-0.252754	0.0873927	0.0043028	--	-0.2766	0.0537	2.532e-07	0.7305
6	32452407	rs114627355	T/C	0.15095	0.93919	0.302312	0.0718884	3.80842e-05	0.104737	0.689909	0.185533	0.104352	0.0793165	++	0.2647	0.0594	8.507e-06	0.3585
6	32453795	rs112776365	A/C	0.155312	0.870743	-0.316136	0.0852668	0.000133311	0.213043	0.720023	-0.298163	0.0848174	0.000333029	--	-0.3071	0.0604	3.636e-07	0.8817
6	32453810	rs116042774	A/T	0.188528	0.87938	0.18962	0.0699235	0.00737335	0.198138	0.609716	0.340131	0.0850752	8.29837e-05	++	0.2504	0.0542	3.894e-06	0.1733
6	32454146	rs139096978	A/G	0.120085	0.605528	0.346732	0.0991532	0.000619455	0.104308	0.61725	0.328687	0.108867	0.00311167	++	0.3385	0.0736	4.226e-06	0.9028
6	32454401	rs9269256	A/T	0.184308	0.786712	-0.336138	0.0832453	3.23477e-05	0.194965	0.771997	-0.243724	0.0836975	0.003032	--	-0.2901	0.0593	9.767e-07	0.4355
6	32454424	rs9269257	T/C	0.173868	0.677527	0.288284	0.0804998	0.000433827	0.152126	0.541865	0.288186	0.100878	0.00490802	++	0.2882	0.0632	5.053e-06	0.9994
6	32454667	rs9269268	T/C	0.191457	0.769017	-0.345152	0.0829581	1.8405e-05	0.203525	0.745997	-0.242664	0.0834371	0.00308888	--	-0.2941	0.0591	6.347e-07	0.3856
6	32454744	rs145704749	T/C	0.741258	0.728208	0.334143	0.0751356	5.36449e-06	0.764634	0.725088	0.212209	0.0796336	0.00692825	++	0.2766	0.0549	4.606e-07	0.2672
6	32454783	rs73401326	A/G	0.661267	0.642627	-0.313645	0.0683124	5.11533e-06	0.770197	0.607473	-0.346525	0.0814873	2.68982e-05	--	-0.3272	0.0526	4.786e-10	0.758
6	32454819	rs190438341	C/G	0.344708	0.664701	0.302901	0.0668413	6.66948e-06	0.18534	0.528047	0.329002	0.0950111	0.000642366	++	0.3116	0.0549	1.382e-08	0.8229
6	32454837	rs142972412	T/C	0.631296	0.655883	-0.304473	0.0664995	5.2058e-06	0.687501	0.628673	-0.256304	0.0750792	0.000688709	--	-0.2833	0.05	1.447e-08	0.6323
6	32454838	rs145092566	A/G	0.375437	0.657732	0.278802	0.0662927	2.81422e-05	0.25482	0.553582	0.240267	0.0840771	0.00459478	++	0.264	0.0523	4.397e-07	0.7199
6	32454882	rs139029897	A/G	0.644437	0.658782	-0.282724	0.0665941	2.42485e-05	0.785996	0.612746	-0.276611	0.0836617	0.00108392	--	-0.2803	0.0523	8.369e-08	0.9546
6	32454899	rs114141268	C/G	0.37498	0.645701	0.301888	0.0668492	6.91956e-06	0.348609	0.617954	0.242761	0.07321	0.000962577	++	0.275	0.0496	2.889e-08	0.5524
6	32454913	rs76483802	A/G	0.557361	0.644427	-0.291648	0.0658568	9.56349e-06	0.293841	0.680105	-0.149165	0.0755766	0.0468077	--	-0.23	0.0498	3.932e-06	0.1568
6	32454920	rs139465672	C/G	0.557721	0.645298	-0.291834	0.0658212	9.3382e-06	0.28667	0.69253	-0.17009	0.0759304	0.023838	--	-0.2395	0.0499	1.614e-06	0.2274
6	32454921	rs149234868	A/G	0.582882	0.655891	-0.324817	0.0654898	7.35718e-07	0.736198	0.620079	-0.283541	0.0778699	0.000310261	--	-0.3077	0.0503	9.691e-10	0.6861
6	32454968	rs73401330	A/G	0.545172	0.699749	-0.343282	0.0634534	6.15803e-08	0.485529	0.665676	-0.209112	0.0680844	0.00207816	--	-0.2808	0.0466	1.682e-09	0.151
6	32455012	rs145260193	T/G	0.73256	0.711338	0.362064	0.0757977	9.95631e-07	0.51593	0.690279	0.309567	0.0672886	3.77017e-06	++	0.3327	0.0505	4.521e-11	0.6059
6	32455033	rs147610934	T/C	0.744908	0.728268	0.356357	0.0761346	1.60461e-06	0.726919	0.687267	0.216646	0.077677	0.00475465	++	0.2878	0.0546	1.345e-07	0.2007
6	32455073	rs191795965	T/C	0.279567	0.716407	-0.316244	0.0735049	1.12489e-05	0.428186	0.616296	-0.180446	0.0716714	0.0114557	--	-0.2465	0.0515	1.704e-06	0.1876
6	32457713	rs184543150	T/C	0.0566935	0.452994	0.336976	0.160326	0.0403171	0.113359	0.674558	0.401491	0.0985191	7.01219e-05	++	0.3838	0.0842	5.194e-06	0.7328
6	32457870	rs181747620	T/G	0.0300907	0.444113	0.296942	0.215518	0.179234	0.15029	0.626891	0.420121	0.0927466	8.98448e-06	++	0.4009	0.0855	2.729e-06	0.6012
6	32457967	rs186217224	T/C	0.825702	0.584184	-0.340287	0.0875273	0.000130288	0.842492	0.675761	-0.362943	0.08787	5.00032e-05	--	-0.3516	0.0623	1.626e-08	0.8556
6	32457997	rs114758808	T/C	0.264903	0.593733	0.195529	0.0769816	0.0116459	0.310102	0.679714	0.265231	0.0713248	0.000219431	++	0.2331	0.0525	9.078e-06	0.5082
6	32458010	rs180756398	A/C	0.202512	0.578369	0.331413	0.0839772	9.94005e-05	0.215114	0.697237	0.306305	0.0779082	0.000103637	++	0.3179	0.0573	2.943e-08	0.8272
6	32458094	rs73401349	C/G	0.293189	0.640711	0.34561	0.0710965	1.46095e-06	0.228083	0.684062	0.322096	0.0769504	3.58877e-05	++	0.3348	0.0524	1.708e-10	0.8231
6	32458131	rs111890942	T/C	0.700223	0.646275	-0.331972	0.0705088	3.043e-06	0.75733	0.649321	-0.325552	0.077631	3.41944e-05	--	-0.3291	0.0524	3.389e-10	0.9514
6	32459793	rs72508415	A/G	0.172018	0.586772	0.306483	0.0868767	0.000525043	0.172486	0.727991	0.238157	0.0829218	0.00460362	++	0.2707	0.0602	6.95e-06	0.5709
6	32459844	rs77236357	T/G	0.545848	0.591187	0.330734	0.0706264	2.409e-06	0.593722	0.577674	0.242295	0.0754151	0.00123948	++	0.2893	0.0518	2.259e-08	0.3938
6	32459868	rs72508418	T/C	0.485439	0.606361	0.295371	0.0680226	1.35967e-05	0.431833	0.619803	0.193603	0.0702876	0.00594759	++	0.2461	0.0491	5.311e-07	0.3
6	32460809	rs113076901	A/G	0.276504	0.622749	0.28082	0.0722528	0.000118467	0.21926	0.671046	0.288862	0.0789355	0.000299134	++	0.2845	0.0535	1.055e-07	0.9403
6	32460828	rs111498764	A/C	0.277121	0.624256	0.280115	0.0720871	0.000118856	0.2346	0.659615	0.29271	0.0777913	0.000198521	++	0.2859	0.0531	7.176e-08	0.9058
6	32460859	rs111895485	T/C	0.262903	0.605701	0.253043	0.0744794	0.000765227	0.230082	0.663518	0.325656	0.0774671	3.30857e-05	++	0.288	0.0539	9.153e-08	0.5009
6	32461244	rs183196067	A/G	0.0471772	0.441617	0.552017	0.166912	0.00147062	0.17282	0.64929	0.341638	0.0864553	0.00010234	++	0.386	0.077	5.406e-07	0.2651
6	32468923	rs72849267	A/T	0.667594	0.646502	-0.394562	0.0685945	1.12331e-08	0.697247	0.663943	-0.303345	0.0722718	3.13291e-05	--	-0.3513	0.0499	2.027e-12	0.3618
6	32468956	rs73403117	T/C	0.200354	0.556816	0.360039	0.0845082	2.85317e-05	0.195378	0.710203	0.295976	0.0798526	0.000257776	++	0.3261	0.0583	2.171e-08	0.5831
6	32469335	rs72849282	T/C	0.326009	0.652217	0.386307	0.0683575	2.02896e-08	0.287852	0.673752	0.299214	0.0726254	4.42892e-05	++	0.3453	0.05	4.83e-12	0.3844
6	32469366	rs72849283	T/C	0.360047	0.633131	0.34344	0.0682938	5.70478e-07	0.368805	0.61079	0.314436	0.072328	1.52518e-05	++	0.3297	0.0499	3.723e-11	0.7715
6	32471768	rs143423102	A/G	0.734749	0.626457	-0.246146	0.0733273	0.000877906	0.85184	0.684183	-0.371171	0.0895949	4.88534e-05	--	-0.2964	0.057	1.97e-07	0.282
6	32471784	rs78728212	T/G	0.263972	0.629141	0.248881	0.0732932	0.000764782	0.149039	0.669679	0.318976	0.0906715	0.000550081	++	0.2766	0.0572	1.34e-06	0.5492
6	32471864	rs182229471	C/G	0.89038	0.524774	-0.401301	0.107676	0.000276734	0.959605	0.57212	-0.458553	0.171658	0.00966175	--	-0.4175	0.0916	5.167e-06	0.7783
6	32471969	rs78024129	T/C	0.485813	0.542532	0.255968	0.0723289	0.000390051	0.376119	0.59022	0.232495	0.0741574	0.00177756	++	0.2445	0.052	2.553e-06	0.8214
6	32472611	rs186326817	T/C	0.175508	0.611925	0.338354	0.0841728	7.73784e-05	0.0212566	0.366125	0.815265	0.276332	0.00465405	++	0.379	0.0809	2.796e-06	0.09985
6	32473474	rs74189385	T/G	0.791114	0.60001	-0.358398	0.0800812	1.04463e-05	0.833909	0.618239	-0.373887	0.089989	4.55467e-05	--	-0.3653	0.0601	1.191e-09	0.8981
6	32473514	rs114895810	A/C	0.780435	0.614598	-0.330524	0.0780005	2.92688e-05	0.80344	0.623123	-0.308308	0.0851834	0.000363434	--	-0.3204	0.0578	2.902e-08	0.848
6	32478619	rs139753177	C/G	0.34171	0.573766	0.209693	0.0725784	0.00404277	0.44781	0.57365	0.269181	0.0733295	0.000243288	++	0.2392	0.0518	3.863e-06	0.5657
6	32478652	rs112993783	A/G	0.267535	0.540983	0.299339	0.0780843	0.000149068	0.168948	0.579941	0.235363	0.0939019	0.0133375	++	0.2731	0.0603	5.865e-06	0.6017
6	32479164	rs140318791	A/T	0.188069	0.590587	0.183887	0.0853253	0.0328744	0.212483	0.636762	0.379956	0.081905	4.72743e-06	++	0.2861	0.0593	1.415e-06	0.09868
6	32479404	rs140352307	A/G	0.29631	0.552931	0.241294	0.075944	0.00161405	0.324478	0.656226	0.268632	0.0723004	0.000221206	++	0.2557	0.0526	1.153e-06	0.7951
6	32479510	rs74220257	T/C	0.696859	0.615924	-0.250746	0.0713772	0.000487621	0.752355	0.687434	-0.280252	0.075142	0.000223868	--	-0.2648	0.052	3.467e-07	0.7767
6	32479519	rs114920988	C/G	0.701866	0.607734	-0.244408	0.0722829	0.000789843	0.75702	0.680866	-0.275026	0.0759248	0.000338489	--	-0.259	0.0526	8.318e-07	0.7711
6	32479606	rs141071784	A/G	0.625384	0.633076	-0.276259	0.0674621	4.52555e-05	0.668271	0.651564	-0.177396	0.0720165	0.0141932	--	-0.23	0.0494	3.274e-06	0.3183
6	32479620	rs72849288	C/G	0.381154	0.6303	0.261186	0.0675955	0.000117952	0.341155	0.654274	0.209876	0.071255	0.00337117	++	0.2368	0.0492	1.504e-06	0.6028
6	32479798	rs115265373	A/G	0.673994	0.618794	-0.262069	0.0699552	0.000197465	0.718893	0.63055	-0.22647	0.0771782	0.00357427	--	-0.246	0.052	2.277e-06	0.7335
6	32479897	rs115949668	T/C	0.773317	0.629389	-0.294427	0.0765791	0.000145797	0.790515	0.677668	-0.305818	0.0796917	0.000152294	--	-0.2999	0.0554	6.296e-08	0.9182
6	32480024	rs185087225	C/G	0.54296	0.573934	-0.181518	0.0705819	0.0101048	0.759085	0.684253	-0.289887	0.0761978	0.00016771	--	-0.2316	0.052	8.351e-06	0.2986
6	32480040	rs187178740	A/G	0.706076	0.622616	-0.204056	0.0727618	0.00530917	0.765355	0.683604	-0.289063	0.077051	0.000207358	--	-0.2442	0.0531	4.268e-06	0.4243
6	32480053	rs180790349	A/C	0.293852	0.617908	0.201165	0.0730685	0.00620498	0.240302	0.685078	0.306278	0.0766208	7.71206e-05	++	0.2513	0.0531	2.202e-06	0.3227
6	32480065	rs189999464	A/T	0.295089	0.619647	0.193294	0.0728974	0.00838134	0.239948	0.683405	0.319378	0.0760951	3.34318e-05	++	0.2537	0.0528	1.578e-06	0.2333
6	32480145	rs113018780	A/C	0.716307	0.601472	-0.30679	0.073581	3.5911e-05	0.73389	0.702084	-0.331033	0.0726608	6.52384e-06	--	-0.3191	0.0519	7.854e-10	0.8154
6	32480446	rs116461857	T/C	0.764095	0.620362	-0.312551	0.0756682	4.49299e-05	0.77459	0.659404	-0.255674	0.0791723	0.00139648	--	-0.2854	0.0549	2.034e-07	0.6049
6	32480462	rs142322647	A/G	0.773957	0.612076	-0.297177	0.0774104	0.000149393	0.794016	0.686587	-0.28583	0.0794658	0.000382473	--	-0.2916	0.0557	1.613e-07	0.9188
6	32481534	rs115764141	C/G	0.438534	0.549035	0.265554	0.0726119	0.000257185	0.259498	0.615375	0.285088	0.0792405	0.000365985	++	0.2745	0.0537	3.272e-07	0.8563
6	32481536	rs78590109	T/C	0.561466	0.549035	-0.265554	0.0726119	0.000257185	0.729742	0.614735	-0.296178	0.0782788	0.000177755	--	-0.2797	0.0534	1.657e-07	0.7751
6	32481600	rs115675885	T/G	0.731715	0.599936	-0.255249	0.0752002	0.000768093	0.82933	0.618015	-0.394378	0.0892998	1.42297e-05	--	-0.3131	0.0578	5.925e-08	0.2351
6	32482007	rs72508425	T/C	0.325965	0.601364	0.308682	0.072082	2.11145e-05	0.273151	0.766249	0.293623	0.0688002	2.4153e-05	++	0.3008	0.05	1.738e-09	0.8803
6	32482020	rs73729756	C/G	0.664234	0.601323	-0.285389	0.0716878	7.57965e-05	0.684472	0.73878	-0.286966	0.0678928	2.73495e-05	--	-0.2862	0.0495	7.288e-09	0.9873
6	32482055	rs191005292	T/C	0.130428	0.551179	0.101721	0.104433	0.333423	0.158934	0.651035	0.453952	0.0881646	4.60997e-07	++	0.3076	0.0676	5.382e-06	0.01026
6	32482332	rs188781276	A/T	0.0649825	0.54821	0.295163	0.134782	0.0326265	0.147348	0.623302	0.384227	0.0942591	6.36279e-05	++	0.355	0.0775	4.658e-06	0.5897
6	32482352	rs181549666	A/T	0.0611738	0.540631	0.296936	0.138444	0.0365891	0.12443	0.604288	0.496781	0.0994412	1.14249e-06	++	0.4289	0.0811	1.216e-07	0.243
6	32482374	rs116473597	T/C	0.22177	0.633434	0.243769	0.0769314	0.00172674	0.20713	0.616095	0.328223	0.0838915	0.000113773	++	0.2824	0.0569	7.006e-07	0.4598
6	32485028	rs143255306	A/T	0.895189	0.546586	-0.393257	0.108711	0.000418902	0.846124	0.640964	-0.344087	0.0914574	0.000220082	--	-0.3644	0.0702	2.128e-07	0.7303
6	32485060	rs114597142	A/T	0.895189	0.546586	-0.393257	0.108711	0.000418898	0.867297	0.626292	-0.363365	0.0986071	0.000301634	--	-0.3768	0.0733	2.749e-07	0.8392
6	32485062	rs115641444	C/G	0.895189	0.546586	-0.393257	0.108711	0.000418898	0.862808	0.615288	-0.32666	0.0985579	0.00112507	--	-0.3567	0.0733	1.139e-06	0.6512
6	32485121	rs140034479	A/G	0.896023	0.554844	-0.412104	0.107868	0.000197549	0.889733	0.581347	-0.402517	0.108863	0.000305704	--	-0.4073	0.0769	1.186e-07	0.9503
6	32485155	rs115767822	T/C	0.930888	0.49848	-0.0183053	0.148661	0.902148	0.798068	0.725226	-0.426971	0.0768712	4.69346e-08	--	-0.341	0.0685	6.488e-07	0.01504
6	32485270	rs186163792	A/G	0.0235929	0.380922	0.210754	0.267643	0.438824	0.0911416	0.623213	0.518071	0.11308	8.59317e-06	++	0.4716	0.1045	6.403e-06	0.2923
6	32485467	rs113473719	A/C	0.280696	0.654466	-0.309414	0.0762962	3.53308e-05	0.27402	0.71989	-0.186787	0.0753926	0.0122581	--	-0.2473	0.0538	4.363e-06	0.2548
6	32485534	rs138485449	A/G	0.667753	0.615691	-0.281874	0.0694486	5.50435e-05	0.700051	0.707202	-0.230335	0.0707863	0.0012242	--	-0.2566	0.0498	2.534e-07	0.6047
6	32485539	rs112839628	C/G	0.690012	0.61572	0.304816	0.0758283	4.35411e-05	0.681908	0.657369	0.170809	0.0750233	0.0217475	++	0.237	0.0535	9.568e-06	0.2108
6	32485570	rs112538495	T/C	0.649504	0.635396	0.371668	0.0726235	1.88935e-07	0.618541	0.633532	0.131635	0.0728584	0.0697061	++	0.2519	0.0516	1.073e-06	0.02011
6	32485814	rs116047880	A/G	0.187385	0.52769	0.234346	0.0901472	0.0102807	0.145134	0.586577	0.404174	0.0968843	4.34636e-05	++	0.3133	0.0663	2.265e-06	0.2011
6	32485873	rs114693948	T/G	0.37803	0.592632	0.26489	0.0697671	0.00015585	0.364736	0.718811	0.294357	0.0675464	1.44552e-05	++	0.2801	0.0487	8.918e-09	0.7625
6	32485879	rs114015803	T/C	0.3517	0.580459	0.256791	0.0714583	0.000352015	0.319352	0.687125	0.264454	0.0708352	0.000209818	++	0.2607	0.0505	2.451e-07	0.9395
6	32485910	rs138535198	T/C	0.350348	0.552458	0.228446	0.0733575	0.0019414	0.32935	0.585703	0.283481	0.0761489	0.000215157	++	0.255	0.053	1.528e-06	0.6041
6	32485944	rs139547629	T/G	0.802138	0.503246	-0.252277	0.0903619	0.00584282	0.795318	0.62449	-0.319981	0.083788	0.000164821	--	-0.2887	0.0617	2.848e-06	0.5842
6	32486197	rs112269347	T/G	0.526632	0.578435	0.282771	0.0702984	5.24606e-05	0.512542	0.592481	0.247345	0.0730372	0.000682269	++	0.2657	0.0508	1.736e-07	0.7277
6	32486219	rs72508427	T/G	0.247147	0.68239	-0.292548	0.0777784	0.000122958	0.23362	0.702829	-0.214358	0.0811797	0.00743084	--	-0.2551	0.0564	6.069e-06	0.4884
6	32486299	rs185345582	T/C	0.587769	0.584555	-0.255921	0.0698879	0.000255787	0.574444	0.614044	-0.24682	0.0719381	0.000606388	--	-0.2515	0.0503	5.804e-07	0.928
6	32486866	rs138130801	T/G	0.302513	0.58917	0.224114	0.0732106	0.0023655	0.316248	0.713006	0.226706	0.069285	0.00114321	++	0.2255	0.0505	8.059e-06	0.9796
6	32486926	rs76753104	C/G	0.467332	0.558948	-0.358591	0.0724167	6.18897e-07	0.406249	0.60815	-0.194397	0.0733125	0.00770458	--	-0.2774	0.0517	8.181e-08	0.1125
6	32486966	rs184981897	A/C	0.243668	0.534142	0.204481	0.082237	0.0137174	0.193228	0.568139	0.36194	0.0896342	7.06677e-05	++	0.2766	0.0608	5.467e-06	0.1972
6	32487229	rs148633289	T/C	0.230451	0.494769	0.342039	0.085562	8.19351e-05	0.185041	0.554523	0.271509	0.0916907	0.00348673	++	0.3092	0.0628	8.534e-07	0.5753
6	32487277	rs145727236	T/C	0.769726	0.51323	-0.422806	0.083859	7.07678e-07	0.78099	0.683647	-0.251369	0.0778836	0.00142748	--	-0.3306	0.0573	7.848e-09	0.1357
6	32487424	rs141474277	A/C	0.546128	0.569819	0.283546	0.0712781	6.2412e-05	0.5132	0.640672	0.173494	0.0703105	0.0134194	++	0.2277	0.0502	5.867e-06	0.2735
6	32487426	rs150842610	C/G	0.451429	0.569514	-0.285692	0.0713301	5.53548e-05	0.481913	0.643912	-0.188507	0.0703118	0.00719635	--	-0.2363	0.0503	2.584e-06	0.3338
6	32487427	rs139371178	A/G	0.450306	0.565091	-0.285724	0.0715917	5.88807e-05	0.489094	0.637227	-0.176798	0.0704141	0.0118722	--	-0.2303	0.0504	4.892e-06	0.2799
6	32487743	rs73726163	T/C	0.746891	0.670175	0.370124	0.0791913	1.63374e-06	0.771307	0.62077	0.158068	0.0857392	0.0629702	++	0.2723	0.0584	3.113e-06	0.0703
6	32487776	rs145437633	C/G	0.488215	0.562507	0.36833	0.0713537	2.1406e-07	0.479014	0.584366	0.0961359	0.0733327	0.190033	++	0.2358	0.0513	4.389e-06	0.008048
6	32487814	rs141114903	C/G	0.672501	0.634991	-0.231239	0.0696424	0.00096066	0.62225	0.67865	-0.208664	0.0686258	0.00243049	--	-0.2198	0.0491	7.512e-06	0.8181
6	32488044	rs186176074	C/G	0.177704	0.565661	0.364477	0.0874792	4.24379e-05	0.0897166	0.450241	0.457935	0.134527	0.000912471	++	0.3923	0.0736	9.979e-08	0.5617
6	32488050	rs113397282	T/C	0.822081	0.565251	-0.365692	0.0874686	3.99354e-05	0.903028	0.437033	-0.388314	0.134077	0.00459657	--	-0.3725	0.0736	4.126e-07	0.888
6	32488146	rs113183253	C/G	0.745742	0.696899	0.347321	0.0776865	4.52856e-06	0.720896	0.635447	0.184474	0.0796101	0.0194163	++	0.2678	0.0558	1.609e-06	0.1447
6	32488188	rs182683450	T/C	0.266223	0.55034	0.302093	0.0778616	0.000123243	0.336969	0.649705	0.303866	0.0722982	2.93622e-05	++	0.303	0.0532	1.211e-08	0.9867
6	32488193	rs150719104	A/C	0.733774	0.550342	-0.302053	0.0778611	0.000123482	0.630378	0.671326	-0.22463	0.0697217	0.00132199	--	-0.259	0.0521	6.761e-07	0.4606
6	32488194	rs138991763	T/G	0.250068	0.525476	0.300091	0.0811532	0.000256729	0.198193	0.65345	0.342274	0.0831845	5.11684e-05	++	0.3207	0.0583	3.814e-08	0.7177
6	32488244	rs73726168	T/C	0.256817	0.687776	-0.310907	0.0770896	3.73926e-05	0.301354	0.678619	-0.178321	0.0753424	0.0169559	--	-0.243	0.0541	7.042e-06	0.2205
6	32488260	rs116277159	A/G	0.29214	0.665157	-0.312957	0.0747606	1.96708e-05	0.307155	0.658456	-0.16441	0.0756602	0.028529	--	-0.2395	0.0534	7.274e-06	0.1642
6	32488776	rs185236820	A/T	0.688877	0.599832	-0.279246	0.0723288	0.000126568	0.67688	0.651469	-0.188176	0.0726831	0.0099788	--	-0.2339	0.0515	5.522e-06	0.3763
6	32488781	rs190526848	A/T	0.312246	0.590864	0.286097	0.0727542	9.48843e-05	0.330462	0.64168	0.257281	0.0724925	0.000417508	++	0.2716	0.0516	1.373e-07	0.7799
6	32488788	rs144607337	C/G	0.659708	0.603794	0.334481	0.0750464	5.84005e-06	0.679236	0.638957	0.18517	0.0764499	0.0146032	++	0.2611	0.0538	1.195e-06	0.165
6	32488804	rs111296344	A/G	0.631994	0.596718	0.312911	0.0734534	1.56863e-05	0.710758	0.670295	0.208123	0.077127	0.00636343	++	0.263	0.0534	8.433e-07	0.327
6	32488822	rs151093752	T/C	0.605872	0.590751	0.295707	0.07236	3.60832e-05	0.296001	0.561873	0.185693	0.0798709	0.0208699	++	0.246	0.0538	4.879e-06	0.3092
6	32488869	rs190866001	A/C	0.0794476	0.484246	0.466299	0.127478	0.000399952	0.130008	0.646997	0.366476	0.096486	0.000198448	++	0.4028	0.0772	1.828e-07	0.534
6	32489265	rs117090280	A/T	0.615367	0.580107	-0.285686	0.070529	5.47984e-05	0.665142	0.624427	-0.184196	0.07373	0.012872	--	-0.2371	0.0512	3.581e-06	0.3217
6	32489345	rs112668737	A/C	0.276553	0.660739	-0.337896	0.0767663	6.98259e-06	0.287602	0.657367	-0.158526	0.0773107	0.0387548	--	-0.2487	0.0547	5.414e-06	0.101
6	32489354	rs112742095	T/C	0.722966	0.659892	0.33682	0.0767667	7.48952e-06	0.713455	0.651375	0.160921	0.0776723	0.036714	++	0.2498	0.0548	5.192e-06	0.1086
6	32489378	rs183483185	C/G	0.688663	0.621509	-0.228136	0.0708105	0.00137156	0.724886	0.651562	-0.260757	0.0751106	0.000574746	--	-0.2435	0.0517	2.505e-06	0.7529
6	32489432	rs115030899	A/C	0.260204	0.645498	-0.333157	0.0791746	1.69958e-05	0.278815	0.660188	-0.194549	0.0783146	0.0120819	--	-0.263	0.0559	2.536e-06	0.215
6	32489512	rs140720482	C/G	0.689494	0.561625	-0.21334	0.0749055	0.0046594	0.72805	0.625375	-0.283794	0.0781379	0.000315824	--	-0.2471	0.0543	5.3e-06	0.5167
6	32489520	rs138535752	A/G	0.684121	0.559099	-0.213417	0.074824	0.00459494	0.69763	0.666863	-0.316119	0.0730457	1.7537e-05	--	-0.2661	0.0525	3.957e-07	0.3279
6	32489521	rs140066841	A/G	0.31843	0.621904	-0.283042	0.0748288	0.000124917	0.321925	0.617034	-0.23415	0.0779863	0.00243059	--	-0.2596	0.0542	1.679e-06	0.6523
6	32489630	rs137976440	A/T	0.631342	0.582428	-0.319639	0.0708664	7.25023e-06	0.69757	0.662219	-0.383033	0.0723961	1.56857e-07	--	-0.3507	0.0508	5.264e-12	0.5331
6	32489639	rs149521915	T/C	0.372887	0.587012	0.306982	0.0705279	1.48761e-05	0.306258	0.664838	0.377631	0.0720828	2.05923e-07	++	0.3416	0.0506	1.482e-11	0.4853
6	32489650	rs115862317	A/G	0.189922	0.661629	-0.386047	0.0898118	9.56094e-06	0.222456	0.569343	-0.215958	0.0913092	0.0167566	--	-0.3023	0.0643	2.567e-06	0.1859
6	32489734	rs115563246	A/G	0.202012	0.513307	0.197104	0.0905519	0.0311294	0.230736	0.760054	0.325245	0.071454	7.18193e-06	++	0.2762	0.0563	9.339e-07	0.2685
6	32489735	rs115817940	T/G	0.204187	0.51361	0.201392	0.0901737	0.0270009	0.23183	0.761143	0.326636	0.0714005	6.44169e-06	++	0.2785	0.0562	7.192e-07	0.2781
6	32490322	rs187400171	C/G	0.464973	0.567168	0.433526	0.0712179	9.50492e-10	0.428361	0.58558	0.268476	0.0735999	0.000265579	++	0.3536	0.0514	5.905e-12	0.1084
6	32490331	rs147810605	C/G	0.531887	0.56656	-0.431611	0.071382	1.22307e-09	0.531387	0.596335	-0.317789	0.0723129	1.06411e-05	--	-0.3754	0.051	1.837e-13	0.2645
6	32490337	rs141233171	T/C	0.641507	0.647478	0.332919	0.0707689	1.76096e-06	0.666033	0.651581	0.228044	0.0752018	0.00220524	++	0.2836	0.0517	4.228e-08	0.3117
6	32490483	rs139910587	A/C	0.684209	0.573258	-0.223833	0.0736045	0.00251487	0.780618	0.65062	-0.307527	0.0802683	0.000154059	--	-0.2621	0.0545	1.488e-06	0.4439
6	32490624	rs73726175	A/G	0.717698	0.652194	0.297226	0.0761555	7.01225e-05	0.698932	0.724391	0.20126	0.073105	0.00541045	++	0.2472	0.0529	3.019e-06	0.3652
6	32490643	rs145540045	A/G	0.290098	0.651911	-0.290638	0.0754436	8.81385e-05	0.321711	0.689824	-0.213792	0.0734757	0.00328823	--	-0.2511	0.0528	2.006e-06	0.4673
6	32490653	rs181159261	A/G	0.706193	0.663089	0.301407	0.0746917	3.94045e-05	0.688406	0.698221	0.226787	0.0736253	0.0018332	++	0.2635	0.0526	5.554e-07	0.4785
6	32490679	rs183801839	A/G	0.703882	0.668763	0.306147	0.0741888	2.60697e-05	0.697262	0.708408	0.213195	0.0738632	0.0035169	++	0.2594	0.0525	7.954e-07	0.3765
6	32490715	rs75469638	A/C	0.26288	0.638105	-0.310329	0.0792213	6.41558e-05	0.233724	0.660419	-0.276361	0.0842908	0.000855135	--	-0.2944	0.058	3.785e-07	0.7699
6	32490721	rs78681324	T/C	0.737828	0.638293	0.309662	0.0793016	6.77517e-05	0.766616	0.660347	0.275748	0.0843262	0.000882948	++	0.2937	0.058	4.095e-07	0.7704
6	32490850	rs114066419	T/C	0.265543	0.655448	-0.320697	0.0781072	2.6901e-05	0.274293	0.734671	-0.191877	0.0749048	0.00962053	--	-0.2535	0.0543	2.997e-06	0.2357
6	32490879	rs148322258	A/G	0.702613	0.656987	0.327719	0.0748785	7.91922e-06	0.710131	0.721967	0.174754	0.0740495	0.0172422	++	0.2503	0.0529	2.19e-06	0.1479
6	32491235	rs111906147	T/G	0.32079	0.612352	-0.386162	0.076023	2.12599e-07	0.315385	0.638604	-0.114893	0.0756316	0.126967	--	-0.2496	0.0538	3.523e-06	0.01174
6	32491242	rs143972840	T/C	0.619578	0.493613	-0.332282	0.0763787	1.48646e-05	0.742005	0.55547	-0.303278	0.0829996	0.000297664	--	-0.319	0.0564	1.578e-08	0.7978
6	32491272	rs115063919	A/G	0.286212	0.617448	-0.350128	0.0784977	5.19001e-06	0.276117	0.673888	-0.214604	0.0781346	0.00546276	--	-0.282	0.0556	3.941e-07	0.2229
6	32491278	rs115914228	A/C	0.712012	0.602378	0.362908	0.0793729	2.97464e-06	0.730479	0.66885	0.206714	0.0790345	0.00817808	++	0.2844	0.0562	4.241e-07	0.1648
6	32491282	rs73726181	T/C	0.711904	0.602294	0.363741	0.0793833	2.82888e-06	0.71184	0.668534	0.19436	0.0772785	0.0111196	++	0.2767	0.0556	6.462e-07	0.1278
6	32491358	rs72508443	T/C	0.366262	0.576827	-0.363928	0.0746735	7.5971e-07	0.467539	0.593698	-0.151786	0.0730736	0.037448	--	-0.2554	0.0524	1.108e-06	0.04312
6	32491387	rs72508444	A/G	0.721701	0.607856	0.401124	0.0804434	3.17314e-07	0.707697	0.621871	0.155889	0.0791385	0.0473542	++	0.2763	0.0566	1.066e-06	0.03041
6	32491446	rs73726184	A/C	0.712708	0.613235	0.369716	0.0785809	1.49191e-06	0.689137	0.6728	0.140948	0.0745255	0.057031	++	0.2491	0.0543	4.451e-06	0.03537
6	32491453	rs115881023	A/G	0.620733	0.555679	0.335198	0.0751078	6.11347e-06	0.54432	0.605197	0.254511	0.0726901	0.000436351	++	0.2935	0.0524	2.182e-08	0.4419
6	32491454	rs112234357	A/C	0.709029	0.612645	0.362068	0.0782567	2.25848e-06	0.696921	0.679334	0.154243	0.0749032	0.038058	++	0.2535	0.0543	3.071e-06	0.056
6	32491461	rs73726187	A/G	0.301975	0.591969	-0.402316	0.0792019	2.04243e-07	0.449444	0.618994	-0.231399	0.0718198	0.00121655	--	-0.3084	0.0534	7.713e-09	0.1113
6	32491518	rs75887920	A/C	0.695688	0.625777	0.372427	0.0764309	6.34987e-07	0.713546	0.691745	0.183636	0.0758686	0.0145506	++	0.2772	0.0541	2.926e-07	0.08077
6	32491524	rs114996015	T/C	0.695458	0.625296	0.382291	0.076581	3.29954e-07	0.722541	0.687916	0.208484	0.0770849	0.0062316	++	0.2958	0.0545	5.823e-08	0.1111
6	32491549	rs146531006	T/C	0.301978	0.603169	0.288137	0.0722153	7.55661e-05	0.268386	0.678746	0.297404	0.0742183	7.16947e-05	++	0.2927	0.052	1.778e-08	0.929
6	32491659	rs112103673	A/T	0.740584	0.597704	0.362367	0.0829873	8.02219e-06	0.769585	0.730573	0.249774	0.0802018	0.00154148	++	0.3041	0.0579	1.503e-07	0.3311
6	32491721	rs73407208	T/C	0.174448	0.52354	0.347741	0.0897665	0.000144139	0.160129	0.530447	0.302427	0.0997485	0.00284175	++	0.3274	0.067	1.02e-06	0.7366
6	32491790	rs114190833	T/C	0.356449	0.590079	0.258013	0.0705229	0.000272309	0.379189	0.756763	0.219903	0.0652513	0.000784968	++	0.2375	0.0481	7.857e-07	0.6928
6	32491807	rs146225755	A/G	0.36579	0.578335	0.268612	0.0708266	0.000160006	0.497052	0.69882	0.217148	0.0665104	0.00108151	++	0.2412	0.0487	7.182e-07	0.5978
6	32491821	rs115359984	A/G	0.288737	0.621124	-0.337441	0.0779335	9.96414e-06	0.274574	0.660824	-0.215176	0.0787648	0.0057304	--	-0.2769	0.0556	6.413e-07	0.2717
6	32491826	rs114291379	C/G	0.290088	0.622706	-0.340665	0.0776823	7.59236e-06	0.255625	0.68138	-0.224366	0.0797926	0.00439837	--	-0.284	0.0559	3.729e-07	0.2982
6	32491837	rs116054316	C/G	0.703582	0.625872	0.348599	0.0770822	3.8871e-06	0.374677	0.608871	0.204213	0.0731334	0.0053763	++	0.2725	0.0533	3.109e-07	0.1759
6	32491879	rs72508447	T/C	0.717996	0.60286	0.344692	0.0796513	1.00441e-05	0.748869	0.678906	0.194426	0.0799538	0.0139507	++	0.2697	0.0566	1.921e-06	0.1847
6	32491900	rs116089647	T/G	0.713881	0.604089	0.34194	0.0789454	9.87157e-06	0.726024	0.706228	0.18475	0.07596	0.0140078	++	0.2602	0.0549	2.186e-06	0.1529
6	32491902	rs114786900	A/G	0.715094	0.603687	0.349706	0.0791953	6.52288e-06	0.726	0.706238	0.181998	0.0759334	0.015483	++	0.2622	0.055	1.884e-06	0.1279
6	32491945	rs142408103	A/T	0.708358	0.608718	0.337356	0.0782569	1.10323e-05	0.71512	0.697439	0.186599	0.0754073	0.0124392	++	0.2591	0.0545	2.007e-06	0.167
6	32491958	rs149751241	T/C	0.366447	0.58904	0.202413	0.0702334	0.00410655	0.320955	0.68861	0.259222	0.0705644	0.00026089	++	0.2307	0.05	3.892e-06	0.5698
6	32491959	rs145606733	A/G	0.632849	0.588197	-0.201842	0.0702684	0.00422984	0.66622	0.694121	-0.237905	0.069597	0.000674838	--	-0.2201	0.0496	9.276e-06	0.7164
6	32491971	rs113934686	T/C	0.751884	0.60299	0.377528	0.0841901	4.34211e-06	0.758305	0.727349	0.163714	0.0781133	0.0343015	++	0.2625	0.0575	4.967e-06	0.06368
6	32491986	rs113091576	C/G	0.338189	0.562508	0.193374	0.0731064	0.00848248	0.236808	0.651041	0.306572	0.0778185	9.823e-05	++	0.2465	0.0535	4.052e-06	0.2909
6	32492054	rs76155697	A/C	0.254703	0.641024	-0.319125	0.0802391	4.89074e-05	0.224255	0.74335	-0.317815	0.0817693	6.94818e-05	--	-0.3185	0.0575	3.035e-08	0.9909
6	32492093	rs115814063	T/C	0.613497	0.5018	-0.201272	0.0759942	0.00827302	0.626788	0.561891	-0.310398	0.0758608	4.57099e-05	--	-0.256	0.0539	2.034e-06	0.3114
6	32492102	rs74223623	T/C	0.372161	0.507538	0.214884	0.0759457	0.00482846	0.327889	0.552413	0.322992	0.0776814	3.65599e-05	++	0.2678	0.0545	9.006e-07	0.3215
6	32492124	rs72508450	T/G	0.241711	0.642412	-0.362674	0.0823693	6.35406e-06	0.219303	0.681983	-0.355405	0.0860975	2.31942e-05	--	-0.3592	0.0598	1.838e-09	0.9515
6	32492179	rs17204294	A/T	0.411682	0.591686	0.259475	0.0696064	0.000199356	0.41584	0.707893	0.240328	0.0660672	0.000285468	++	0.2494	0.0481	2.166e-07	0.8425
6	32492198	rs73726192	T/C	0.738613	0.631791	0.356172	0.0802299	5.48865e-06	0.731336	0.664058	0.1641	0.0785167	0.0350761	++	0.2579	0.0563	4.682e-06	0.08832
6	32492199	rs73726194	T/G	0.448515	0.541107	0.287125	0.0723066	7.12643e-05	0.432963	0.593284	0.1719	0.0722732	0.0175465	++	0.2294	0.0513	7.806e-06	0.2616
6	32492262	rs73726198	T/C	0.571715	0.555517	-0.30178	0.0711271	2.26304e-05	0.547246	0.609113	-0.302467	0.0705633	1.81463e-05	--	-0.3021	0.0503	1.879e-09	0.9946
6	32492294	rs145273023	A/G	0.8414	0.490155	-0.322471	0.0977573	0.00120171	0.856462	0.519918	-0.531539	0.101906	3.58784e-07	--	-0.4228	0.0708	2.371e-09	0.1403
6	32492301	rs115918114	C/G	0.288296	0.652649	-0.315779	0.0758217	2.16133e-05	0.401214	0.64224	-0.17199	0.0716573	0.0158688	--	-0.2397	0.0523	4.531e-06	0.1698
6	32492320	rs75224370	A/G	0.745133	0.621184	0.360215	0.0818515	6.59041e-06	0.762892	0.723948	0.285769	0.0805714	0.000297324	++	0.3224	0.0576	2.241e-08	0.5185
6	32492368	rs76851429	A/T	0.732005	0.638287	0.367022	0.0794508	2.22555e-06	0.716301	0.667398	0.274224	0.0785086	0.000388792	++	0.32	0.0561	1.142e-08	0.4079
6	32492379	rs145752450	T/G	0.569456	0.5617	-0.303515	0.0708362	1.87404e-05	0.535297	0.667874	-0.322303	0.0672379	1.59773e-06	--	-0.3134	0.049	1.532e-10	0.848
6	32492382	rs148991346	C/G	0.567443	0.560716	-0.301713	0.070918	2.14232e-05	0.539928	0.673712	-0.259165	0.0675547	0.000124721	--	-0.2794	0.0491	1.273e-08	0.6652
6	32492386	rs79949014	T/G	0.747387	0.620324	0.369306	0.0821894	4.15408e-06	0.717747	0.678613	0.286259	0.078078	0.000192585	++	0.3256	0.0568	1.006e-08	0.4656
6	32492453	rs76784864	T/C	0.764316	0.598423	0.381247	0.0861271	5.70221e-06	0.779344	0.770121	0.253484	0.0796817	0.00120446	++	0.3123	0.0587	1.042e-07	0.2781
6	32492457	rs111823185	T/C	0.530453	0.54419	-0.288446	0.0716287	5.61749e-05	0.465763	0.639785	-0.255383	0.0696993	0.00023527	--	-0.2714	0.0501	6.198e-08	0.7418
6	32492468	rs74655967	C/G	0.7391	0.607515	0.338538	0.0816222	2.2841e-05	0.732139	0.68414	0.271047	0.0790621	0.000494026	++	0.3037	0.057	9.998e-08	0.5541
6	32492493	rs80237386	A/T	0.724526	0.636807	0.319291	0.07806	3.01693e-05	0.706952	0.690386	0.233955	0.0759775	0.00181602	++	0.2754	0.0547	4.681e-07	0.4352
6	32492510	rs77159841	T/G	0.276148	0.632923	-0.31801	0.078355	3.49396e-05	0.28405	0.666672	-0.296892	0.0790492	0.000132608	--	-0.3075	0.0559	3.696e-08	0.8501
6	32492514	rs77624723	A/G	0.319621	0.620537	-0.231169	0.073962	0.00156864	0.352282	0.629202	-0.264987	0.075704	0.00040524	--	-0.2477	0.0531	3.101e-06	0.7503
6	32492519	rs75906455	T/C	0.714617	0.629344	0.345756	0.0782388	6.42956e-06	0.678446	0.645198	0.245548	0.0765615	0.00118073	++	0.2945	0.0549	8.275e-08	0.3618
6	32492520	rs114624824	A/G	0.284304	0.6314	-0.340517	0.0781053	8.59615e-06	0.317564	0.650265	-0.242589	0.076537	0.00134787	--	-0.2905	0.0549	1.201e-07	0.3724
6	32492528	rs114987819	T/C	0.750172	0.527598	-0.190301	0.0823609	0.02195	0.800738	0.703303	-0.386168	0.0782118	1.21074e-06	--	-0.2934	0.0569	2.548e-07	0.08584
6	32492592	rs73726200	A/G	0.263868	0.603316	-0.364414	0.0818086	5.12453e-06	0.219799	0.755501	-0.251581	0.0804693	0.00146354	--	-0.307	0.0576	9.795e-08	0.3274
6	32492617	rs149310453	T/G	0.386658	0.543431	0.282247	0.072728	0.000110486	0.453023	0.605571	0.26961	0.0728207	0.000210812	++	0.2759	0.0517	9.227e-08	0.9027
6	32492623	rs112865401	T/C	0.727993	0.638301	0.367438	0.0789741	1.89175e-06	0.735863	0.704473	0.176744	0.0766994	0.0199281	++	0.2692	0.0552	1.098e-06	0.08445
6	32492631	rs148024059	T/C	0.313624	0.560282	0.255423	0.0745843	0.000671343	0.276815	0.59715	0.323336	0.0786811	4.67543e-05	++	0.2876	0.0543	1.205e-07	0.5326
6	32492641	rs147212735	A/G	0.560908	0.569413	0.351293	0.0724142	9.67421e-07	0.705395	0.67071	0.17813	0.0760429	0.018098	++	0.2688	0.0526	3.289e-07	0.1004
6	32492651	rs114638463	A/G	0.560906	0.569405	0.351378	0.0724145	9.61628e-07	0.675883	0.642991	0.179825	0.0756057	0.0165242	++	0.2692	0.0525	2.944e-07	0.1026
6	32492678	rs140747264	A/C	0.641615	0.606153	0.368121	0.0740309	4.22352e-07	0.579307	0.59092	0.181428	0.0738997	0.0136702	++	0.2745	0.0525	1.717e-07	0.07542
6	32492689	rs187638149	T/C	0.64162	0.606161	0.36808	0.0740301	4.23508e-07	0.702855	0.679226	0.217432	0.0758337	0.00373357	++	0.2945	0.0532	3.077e-08	0.1568
6	32492734	rs115019366	A/G	0.356052	0.608897	-0.367556	0.0740223	4.36372e-07	0.310009	0.674481	-0.174367	0.0748352	0.0188156	--	-0.2719	0.0528	2.66e-07	0.06751
6	32492749	rs114154036	T/C	0.357424	0.604944	-0.367436	0.0741223	4.58258e-07	0.377934	0.626465	-0.104224	0.0730434	0.152358	--	-0.2337	0.0522	7.651e-06	0.01175
6	32492752	rs114770174	A/G	0.357424	0.604944	-0.367436	0.0741223	4.58258e-07	0.313513	0.68094	-0.196854	0.0743279	0.00750373	--	-0.2823	0.0527	8.46e-08	0.1055
6	32492771	rs144607744	T/C	0.357515	0.604153	-0.366569	0.074166	4.96608e-07	0.331046	0.654915	-0.139457	0.0740626	0.0582727	--	-0.2527	0.0526	1.563e-06	0.03089
6	32492774	rs150863365	T/G	0.639526	0.602873	0.372758	0.0742171	3.23249e-07	0.52862	0.586284	0.149985	0.0724766	0.0381495	++	0.2586	0.0521	6.79e-07	0.03242
6	32492781	rs115904597	A/T	0.642403	0.604174	0.366254	0.0741517	5.05799e-07	0.665164	0.653221	0.133053	0.0736588	0.0693815	++	0.2487	0.0525	2.129e-06	0.02625
6	32492784	rs139308071	T/C	0.360479	0.602866	-0.37278	0.074217	3.2272e-07	0.536863	0.602574	-0.220093	0.0712989	0.00201377	--	-0.2933	0.0516	1.333e-08	0.1395
6	32492845	rs111613017	A/C	0.397632	0.606158	-0.398588	0.0719558	1.87549e-08	0.289738	0.605024	-0.120637	0.0797369	0.128317	--	-0.2736	0.0536	3.36e-07	0.009935
6	32492861	rs115651309	A/G	0.160518	0.569253	0.384902	0.0896059	2.57303e-05	0.0286084	0.36444	0.483209	0.254913	0.0662059	++	0.3957	0.0849	3.153e-06	0.7169
6	32492862	rs75813865	T/C	0.225537	0.58989	0.386915	0.0789735	1.39758e-06	0.338117	0.58598	0.311037	0.0753445	4.06355e-05	++	0.3471	0.0547	2.248e-10	0.4886
6	32492971	rs140209363	C/G	0.174253	0.615952	0.360873	0.0842886	2.58933e-05	0.203299	0.666312	0.253238	0.0811976	0.00205521	++	0.305	0.0587	2.046e-07	0.3596
6	32493017	rs58427731	A/C	0.613554	0.642389	0.360199	0.0703269	2.01503e-07	0.682589	0.703691	0.204973	0.0730309	0.00460562	++	0.2854	0.0509	2.001e-08	0.1272
6	32493030	rs181911145	A/G	0.684871	0.539378	-0.361731	0.0756006	2.0447e-06	0.80831	0.555979	-0.136428	0.0930992	0.145635	--	-0.272	0.0589	3.897e-06	0.06125
6	32493266	rs148817433	T/G	0.765653	0.583922	-0.290938	0.0782002	0.000237665	0.791267	0.632478	-0.32616	0.0820988	9.07127e-05	--	-0.3077	0.0568	6.19e-08	0.757
6	32493634	rs116460452	T/C	0.10893	0.538907	0.239608	0.112619	0.0362921	0.116715	0.458708	0.566388	0.11971	3.96818e-06	++	0.3933	0.0823	1.79e-06	0.04763
6	32493995	rs193031251	C/G	0.722865	0.65439	0.315961	0.076697	2.613e-05	0.692383	0.670209	0.214121	0.0755722	0.00418932	++	0.2642	0.054	1.012e-06	0.3461
6	32494149	rs192031964	T/C	0.517548	0.573612	-0.330036	0.0708872	2.91803e-06	0.402873	0.63599	-0.129005	0.0718019	0.071423	--	-0.2307	0.0506	5.244e-06	0.04718
6	32494253	rs113179234	A/G	0.368336	0.635971	-0.335101	0.0712408	1.82524e-06	0.295009	0.718632	-0.152987	0.07338	0.0357035	--	-0.2466	0.0513	1.542e-06	0.07609
6	32494267	rs111968371	T/C	0.6068	0.638374	0.37059	0.0701858	8.42537e-08	0.580622	0.587966	0.110493	0.0743242	0.136166	++	0.2478	0.0512	1.319e-06	0.01126
6	32494619	rs114119102	T/C	0.936919	0.471756	-0.354828	0.145802	0.0178029	0.93105	0.502936	-0.594871	0.13966	3.93025e-05	--	-0.4802	0.1012	2.107e-06	0.2363
6	32494883	rs73407287	A/G	0.608832	0.554413	-0.348597	0.0721758	1.42221e-06	0.675681	0.604633	-0.20982	0.0754565	0.00568382	--	-0.2822	0.0524	7.075e-08	0.1855
6	32494948	rs189723252	A/T	0.857516	0.574015	-0.420088	0.0932195	1.05859e-05	0.869764	0.589039	-0.346053	0.101864	0.000864953	--	-0.3863	0.069	2.205e-08	0.5932
6	32495340	rs115559593	A/G	0.156309	0.608524	0.392531	0.0881427	1.28023e-05	0.159245	0.631168	0.289776	0.0908365	0.00170123	++	0.3426	0.0635	6.841e-08	0.4187
6	32495356	rs186017410	A/G	0.843052	0.612996	-0.37682	0.0878243	2.59608e-05	0.850833	0.65311	-0.272231	0.091724	0.00350671	--	-0.3267	0.0637	2.892e-07	0.412
6	32495728	rs181881420	A/G	0.797231	0.614669	-0.298442	0.0807265	0.000265551	0.871572	0.61138	-0.267271	0.101152	0.00935413	--	-0.2863	0.0634	6.21e-06	0.8104
6	32495750	rs181045742	T/C	0.84294	0.604641	-0.38302	0.0883783	2.13951e-05	0.948961	0.435112	-0.638309	0.17248	0.000366929	--	-0.4362	0.079	3.344e-08	0.1893
6	32495774	rs190623865	A/T	0.158061	0.610788	0.378732	0.0876908	2.27096e-05	0.0897485	0.561415	0.359694	0.119264	0.00326509	++	0.372	0.0709	1.567e-07	0.898
6	32495937	rs114446916	A/G	0.584287	0.65059	0.367566	0.0686842	5.76522e-08	0.660865	0.65902	0.0866649	0.0726048	0.231133	++	0.2347	0.0501	2.794e-06	0.005113
6	32495952	rs190670956	A/G	0.40995	0.635273	-0.370474	0.0695678	6.68385e-08	0.324628	0.641226	-0.127575	0.075133	0.0878165	--	-0.2582	0.0512	4.708e-07	0.01812
6	32495957	rs138446311	A/G	0.286798	0.59177	0.296576	0.0737149	6.69539e-05	0.478449	0.541612	0.180167	0.0766996	0.0187744	++	0.2406	0.0534	6.506e-06	0.2757
6	32495962	rs111344168	T/C	0.408083	0.634717	-0.364413	0.0696397	1.13299e-07	0.352865	0.61105	-0.166751	0.0759394	0.027186	--	-0.274	0.0515	1.055e-07	0.056
6	32495966	rs112651494	A/G	0.594192	0.628402	0.370065	0.0701094	8.7464e-08	0.675494	0.625693	0.135631	0.0763625	0.074079	++	0.2627	0.0518	4.061e-07	0.02427
6	32496180	rs67456882	C/G	0.789578	0.67627	0.253772	0.0829276	0.00181942	0.793123	0.65205	0.292344	0.0892543	0.00085432	++	0.2717	0.061	8.419e-06	0.7525
6	32496212	rs115045491	T/C	0.911623	0.461005	-0.381512	0.126735	0.00335438	0.864793	0.636359	-0.394642	0.0950938	4.98923e-05	--	-0.3899	0.0763	3.264e-07	0.9342
6	32496295	rs115731929	A/T	0.401883	0.678981	-0.369716	0.0680651	3.44245e-08	0.305211	0.650739	-0.165349	0.0762813	0.0289189	--	-0.279	0.051	4.463e-08	0.04643
6	32496530	rs185292066	T/C	0.132019	0.572648	0.422444	0.0966447	1.93792e-05	0.188345	0.625172	0.294284	0.0852673	0.000665309	++	0.3503	0.0642	4.822e-08	0.322
6	32497305	rs115386562	A/G	0.762672	0.558411	-0.386378	0.0799534	1.88303e-06	0.698243	0.579126	-0.229374	0.0773088	0.00322156	--	-0.3051	0.0558	4.527e-08	0.1597
6	32497336	rs138772213	T/C	0.229494	0.57597	0.38136	0.0797297	2.40183e-06	0.251798	0.527109	0.143547	0.087493	0.102775	++	0.2733	0.0592	3.85e-06	0.04535
6	32497975	rs114195860	A/G	0.529775	0.519211	-0.308242	0.0742943	3.33198e-05	0.530993	0.616257	-0.244411	0.0700065	0.000483153	--	-0.2744	0.0511	8.107e-08	0.5334
6	32498011	rs75702356	C/G	0.648818	0.526131	-0.24448	0.075627	0.00130952	0.687873	0.578968	-0.29021	0.0778561	0.000215475	--	-0.2667	0.0545	9.705e-07	0.6747
6	32498171	rs116033113	T/C	0.905806	0.564014	-0.403773	0.111434	0.000423347	0.922786	0.629962	-0.369924	0.122122	0.00314264	--	-0.3884	0.0826	2.608e-06	0.8384
6	32498174	rs116331107	T/C	0.576627	0.547314	-0.303911	0.0726218	2.93799e-05	0.566185	0.599816	-0.264883	0.0717722	0.000228447	--	-0.2841	0.0512	2.946e-08	0.7034
6	32498189	rs146828696	C/G	0.197515	0.5006	0.29237	0.0902494	0.0014127	0.186492	0.509078	0.343218	0.0969517	0.000486063	++	0.316	0.0663	1.888e-06	0.7021
6	32498441	rs148388498	T/C	0.881317	0.536883	-0.436046	0.103698	4.19793e-05	0.838477	0.645325	-0.346219	0.0905186	0.000169888	--	-0.385	0.0685	1.861e-08	0.5157
6	32498849	rs144766848	A/G	0.133583	0.56026	0.457053	0.0972814	4.51629e-06	0.179452	0.561898	0.153672	0.0937364	0.103984	++	0.2995	0.0678	9.863e-06	0.02529
6	32498913	rs183703563	A/T	0.126667	0.578446	0.47108	0.0964084	1.95631e-06	0.00590676	0.387639	0.719744	0.520466	0.186851	++	0.4794	0.0952	4.812e-07	0.6396
6	32498916	rs181244719	C/G	0.126667	0.578446	0.47108	0.0964084	1.95631e-06	0.0156425	0.393586	1.22042	0.295576	9.97138e-05	++	0.5433	0.0921	3.603e-09	0.01629
6	32498922	rs186480793	A/C	0.126667	0.578446	0.47108	0.0964084	1.95631e-06	0.0168665	0.396035	1.11572	0.287174	0.000241595	++	0.5365	0.0918	5.082e-09	0.03392
6	32498940	rs148879657	A/G	0.874102	0.576013	-0.466405	0.096799	2.70111e-06	0.991872	0.435298	-0.402465	0.44292	0.3784	--	-0.4635	0.095	1.067e-06	0.8882
6	32498948	rs146436875	A/G	0.874105	0.576012	-0.466447	0.0967987	2.69559e-06	0.990969	0.472493	-0.90609	0.361931	0.0184077	--	-0.4959	0.0939	1.299e-07	0.2421
6	32499274	rs114812317	A/G	0.124257	0.574681	0.427849	0.0983002	2.16621e-05	0.0920631	0.65585	0.240127	0.112353	0.0356048	++	0.3463	0.0743	3.122e-06	0.2103
6	32499282	rs74516594	T/C	0.124257	0.574681	0.427849	0.0983002	2.16621e-05	0.0933592	0.6518	0.236131	0.112136	0.038339	++	0.3444	0.0742	3.472e-06	0.2003
6	32500818	rs149589923	A/G	0.270963	0.631024	0.370578	0.0729389	5.09099e-07	0.239129	0.672295	0.223872	0.0772628	0.00408741	++	0.3013	0.0532	1.52e-08	0.169
6	32500832	rs184358099	A/G	0.728091	0.633137	-0.371406	0.0727761	4.51987e-07	0.732618	0.699613	-0.278649	0.0729561	0.000154019	--	-0.3251	0.0517	3.284e-10	0.3699
6	32500957	rs113076865	A/T	0.860976	0.571079	-0.447134	0.0951811	4.53457e-06	0.889197	0.544841	-0.275037	0.1155	0.0190348	--	-0.3774	0.0737	3.097e-07	0.252
6	32501015	rs115654776	T/C	0.194754	0.716917	-0.257714	0.0828451	0.00149913	0.198106	0.749624	-0.283884	0.0848455	0.000635684	--	-0.2705	0.0595	5.471e-06	0.826
6	32501144	rs112596164	T/C	0.28111	0.632272	0.410379	0.0716829	1.51611e-08	0.291173	0.750569	0.34299	0.0684436	6.81165e-07	++	0.3751	0.0497	4.423e-14	0.4982
6	32501169	rs113972770	T/C	0.82064	0.736277	0.266054	0.0849054	0.00136097	0.808141	0.77842	0.28274	0.0847444	0.000651871	++	0.2744	0.0602	5.175e-06	0.8898
6	32501204	rs113434238	T/C	0.286831	0.630952	0.408485	0.0715036	1.59149e-08	0.303326	0.745969	0.346422	0.0678441	4.10201e-07	++	0.3758	0.0494	2.825e-14	0.5305
6	32501245	rs112621731	A/G	0.830193	0.604667	-0.246439	0.0875276	0.00551612	0.803946	0.657292	-0.342974	0.0821947	4.01345e-05	--	-0.2978	0.0601	7.37e-07	0.4232
6	32501256	rs72851016	T/C	0.307805	0.63611	0.393126	0.0702979	2.99381e-08	0.318884	0.773885	0.316188	0.0659463	1.94915e-06	++	0.3521	0.0483	3.014e-13	0.4266
6	32501296	rs115303308	A/G	0.299569	0.631797	0.400574	0.0709556	2.25872e-08	0.284948	0.687533	0.268645	0.0724542	0.0002351	++	0.3359	0.0509	4.111e-11	0.195
6	32501301	rs114831840	C/G	0.294172	0.626053	0.392789	0.0715707	5.53239e-08	0.282439	0.691972	0.280315	0.07236	0.000122217	++	0.3371	0.0511	4.145e-11	0.271
6	32501311	rs115202951	T/C	0.306321	0.638178	0.413204	0.0703234	5.81401e-09	0.319724	0.763059	0.280014	0.0665942	2.98658e-05	++	0.3429	0.0485	1.617e-12	0.1707
6	32501395	rs72851021	T/C	0.283589	0.726769	-0.470144	0.0745305	8.36217e-11	0.315897	0.772411	-0.241116	0.0701835	0.000513014	--	-0.3486	0.0513	1.073e-11	0.02585
6	32501421	rs74485644	T/C	0.324511	0.627701	0.361833	0.0700559	2.97917e-07	0.336119	0.745379	0.300398	0.066254	6.68887e-06	++	0.3294	0.0483	9.362e-12	0.5257
6	32501459	rs72851025	T/C	0.656133	0.633306	-0.371793	0.0690302	8.75521e-08	0.654811	0.755937	-0.292791	0.065381	8.59782e-06	--	-0.3301	0.0477	4.292e-12	0.4079
6	32501534	rs111831085	C/G	0.277032	0.712415	-0.47261	0.0758982	1.42262e-10	0.306378	0.757003	-0.236939	0.0714702	0.000805239	--	-0.3475	0.0522	2.861e-11	0.02434
6	32501639	rs72851029	T/C	0.445917	0.560534	0.371568	0.0711325	1.72304e-07	0.429459	0.672947	0.288503	0.0679412	2.25385e-05	++	0.3281	0.0493	2.895e-11	0.4003
6	32501768	rs111612782	T/G	0.505246	0.550299	-0.395199	0.0722756	3.96907e-08	0.519636	0.653621	-0.288964	0.069094	2.84509e-05	--	-0.3396	0.0501	1.254e-11	0.2899
6	32501781	rs113222682	C/G	0.49347	0.534599	0.394676	0.0733531	6.52107e-08	0.495052	0.624802	0.283239	0.0703524	5.54954e-05	++	0.3365	0.051	4.032e-11	0.2748
6	32501865	rs113744789	A/G	0.35866	0.637444	0.360716	0.0682987	1.50189e-07	0.346525	0.754613	0.291755	0.0654454	9.42858e-06	++	0.3247	0.0474	7.626e-12	0.4677
6	32501898	rs113525659	T/C	0.643308	0.638783	-0.364317	0.0682345	1.10496e-07	0.653478	0.754616	-0.291773	0.0654449	9.41578e-06	--	-0.3265	0.0474	5.749e-12	0.4447
6	32501936	rs111454752	A/C	0.35536	0.636994	0.362629	0.068366	1.34074e-07	0.345577	0.753429	0.288632	0.0655288	1.20513e-05	++	0.324	0.0475	8.929e-12	0.4364
6	32501957	rs112054712	T/G	0.643985	0.635095	-0.365609	0.0684279	1.08581e-07	0.65423	0.753567	-0.289486	0.0655205	1.13249e-05	--	-0.3258	0.0475	6.943e-12	0.4235
6	32501962	rs113835965	T/G	0.356015	0.635095	0.365609	0.0684279	1.08581e-07	0.34577	0.753567	0.289488	0.0655205	1.1323e-05	++	0.3258	0.0475	6.942e-12	0.4235
6	32502028	rs114761929	A/G	0.648456	0.638282	-0.36014	0.0683691	1.6429e-07	0.653502	0.752667	-0.300597	0.0655271	5.1219e-06	--	-0.3291	0.0475	4.235e-12	0.5311
6	32502037	rs116097163	A/G	0.351544	0.638282	0.36014	0.0683691	1.64297e-07	0.344918	0.749284	0.301821	0.0657998	5.13889e-06	++	0.3298	0.0476	4.205e-12	0.5404
6	32502050	rs113322967	A/G	0.648452	0.638274	-0.360194	0.0683696	1.6363e-07	0.657277	0.740954	-0.311359	0.0662449	2.99924e-06	--	-0.335	0.0478	2.321e-12	0.6094
6	32502249	rs72851052	T/C	0.310871	0.633095	0.373045	0.0701263	1.33879e-07	0.306457	0.747658	0.261838	0.0680559	0.000134089	++	0.3157	0.049	1.201e-10	0.257
6	32502250	rs72851053	A/G	0.689129	0.633095	-0.373046	0.0701263	1.33869e-07	0.693543	0.747658	-0.261838	0.0680559	0.000134089	--	-0.3157	0.049	1.201e-10	0.257
6	32502273	rs111626267	T/G	0.325976	0.630745	0.374617	0.0696474	9.40314e-08	0.345087	0.707578	0.228568	0.0683249	0.000877475	++	0.3001	0.049	8.85e-10	0.1359
6	32502277	rs115573660	A/T	0.325973	0.630738	0.374656	0.0696486	9.37972e-08	0.345279	0.707366	0.23014	0.0683245	0.000808177	++	0.3009	0.049	7.967e-10	0.1401
6	32502304	rs115910196	T/C	0.303117	0.639615	0.376233	0.0703101	1.14735e-07	0.304616	0.741255	0.231217	0.0687215	0.000833384	++	0.302	0.0493	9.323e-10	0.1418
6	32502346	rs116329337	A/G	0.255683	0.55747	0.320388	0.0789611	6.14602e-05	0.266904	0.593685	0.233419	0.0800209	0.00381455	++	0.2774	0.0564	8.801e-07	0.4409
6	32502387	rs115104630	A/G	0.268796	0.617278	0.394672	0.0736775	1.20526e-07	0.278191	0.715847	0.269937	0.0714583	0.00018161	++	0.3303	0.0515	1.412e-10	0.2261
6	32502417	rs116057511	A/G	0.25491	0.605547	0.379673	0.0755368	6.88703e-07	0.240062	0.63299	0.252671	0.0794196	0.00163369	++	0.3193	0.0549	6.241e-09	0.2484
6	32502433	rs181114487	T/C	0.23973	0.629791	0.417298	0.0752739	4.59307e-08	0.25125	0.622158	0.224752	0.0790212	0.00480624	++	0.3256	0.0547	2.684e-09	0.07883
6	32502434	rs116188950	A/G	0.76027	0.629791	-0.417298	0.0752739	4.59307e-08	0.75225	0.620536	-0.23909	0.0793948	0.00284543	--	-0.3328	0.0548	1.289e-09	0.1047
6	32502439	rs185656885	T/C	0.239736	0.629766	0.41734	0.0752743	4.58003e-08	0.247617	0.620567	0.245926	0.0793052	0.00212558	++	0.336	0.0548	8.802e-10	0.1184
6	32502462	rs114012732	T/C	0.229316	0.614635	0.407004	0.0770576	1.94387e-07	0.276935	0.709929	0.256554	0.0718038	0.00039785	++	0.3264	0.0527	6.056e-10	0.1548
6	32502465	rs114997028	A/C	0.771055	0.613826	-0.40415	0.0772129	2.49367e-07	0.72227	0.707451	-0.25648	0.0718493	0.000402599	--	-0.3249	0.0528	7.586e-10	0.1631
6	32502546	rs74202712	A/G	0.722914	0.611468	-0.400875	0.0728859	5.52361e-08	0.691821	0.706372	-0.275653	0.0698538	9.0133e-05	--	-0.3355	0.0506	3.419e-11	0.2166
6	32502631	rs74207695	A/C	0.812906	0.567481	-0.364164	0.085865	3.11766e-05	0.775791	0.594251	-0.242581	0.0833476	0.00400266	--	-0.3015	0.06	5.127e-07	0.3115
6	32502654	rs115334568	A/C	0.178194	0.56537	0.366816	0.087367	3.79395e-05	0.197992	0.616066	0.273728	0.0851035	0.00150463	++	0.319	0.0612	1.865e-07	0.4471
6	32502655	rs115976719	A/G	0.761413	0.599335	-0.436168	0.0766038	2.03955e-08	0.728571	0.716599	-0.248401	0.0715841	0.000588252	--	-0.3358	0.0525	1.598e-10	0.07444
6	32502701	rs116978858	A/G	0.78013	0.582233	-0.432387	0.0799794	1.04375e-07	0.74785	0.761575	-0.265878	0.0709807	0.000210683	--	-0.3391	0.0533	1.97e-10	0.1209
6	32502717	rs74197584	T/C	0.219449	0.586513	0.427134	0.0797378	1.36211e-07	0.252587	0.761967	0.29298	0.0705647	4.03934e-05	++	0.3518	0.053	3.306e-11	0.2095
6	32502744	rs116784811	T/C	0.229642	0.582697	0.39953	0.0792002	6.73872e-07	0.261053	0.761362	0.31476	0.069812	8.2907e-06	++	0.3518	0.0526	2.21e-11	0.4239
6	32502948	rs112349327	A/G	0.247258	0.624311	0.397831	0.074289	1.29447e-07	0.258936	0.682753	0.249373	0.0745176	0.000915385	++	0.3237	0.0528	8.826e-10	0.1599
6	32502961	rs114198395	T/C	0.251582	0.618009	0.401811	0.0743597	9.86904e-08	0.264443	0.65804	0.264429	0.0750828	0.000486218	++	0.3337	0.053	3.15e-10	0.1953
6	32502992	rs115663137	T/C	0.732382	0.63296	-0.372316	0.0725769	3.98672e-07	0.718532	0.637019	-0.252045	0.0751101	0.0008779	--	-0.3142	0.0524	2.025e-09	0.2513
6	32503020	rs115380393	T/C	0.25428	0.616452	0.360822	0.0748228	1.91066e-06	0.267036	0.664322	0.253853	0.0748962	0.000780702	++	0.3073	0.0531	7.332e-09	0.3142
6	32503056	rs116490940	T/G	0.16527	0.620004	0.254432	0.0872804	0.00408314	0.183879	0.645051	0.303294	0.0848868	0.000433535	++	0.2796	0.0611	4.724e-06	0.6893
6	32503059	rs116609655	T/C	0.750409	0.631566	-0.363744	0.0741923	1.29634e-06	0.733473	0.625182	-0.210689	0.0773647	0.0069101	--	-0.2903	0.0538	6.654e-08	0.1549
6	32503128	rs112652539	A/G	0.678747	0.69424	0.397163	0.0721728	1.89289e-08	0.612187	0.683408	0.12627	0.0701105	0.0708521	++	0.2576	0.0505	3.351e-07	0.007323
6	32503287	rs115077688	T/C	0.304349	0.611507	0.338159	0.0716221	2.89615e-06	0.307332	0.63098	0.277213	0.0739207	0.000198432	++	0.3086	0.0516	2.284e-09	0.5553
6	32503290	rs75831018	T/G	0.301446	0.6113	0.340379	0.0718951	2.72372e-06	0.276057	0.651758	0.292376	0.0746989	0.000105919	++	0.3173	0.052	1.055e-09	0.6446
6	32503292	rs116482886	T/C	0.695285	0.6135	-0.341384	0.0715371	2.26274e-06	0.710209	0.658746	-0.25343	0.0736881	0.000646022	--	-0.2986	0.0515	6.802e-09	0.3936
6	32503328	rs116132127	A/G	0.226592	0.614769	0.364089	0.0773168	3.45555e-06	0.25722	0.648839	0.294503	0.0763366	0.000134253	++	0.3288	0.0545	1.644e-09	0.5235
6	32503335	rs115878723	A/G	0.224412	0.612932	0.368409	0.0775826	2.88174e-06	0.245154	0.663194	0.302524	0.0766982	9.57884e-05	++	0.335	0.0548	9.423e-10	0.5475
6	32503352	rs114961271	A/T	0.778141	0.617757	-0.366466	0.0776258	3.30092e-06	0.74982	0.678979	-0.264462	0.0755423	0.000528456	--	-0.314	0.0543	7.573e-09	0.3482
6	32503380	rs116225018	T/C	0.766366	0.607341	-0.366836	0.0769471	2.59561e-06	0.736463	0.647881	-0.291838	0.0762074	0.00014932	--	-0.3289	0.0544	1.438e-09	0.4903
6	32503516	rs114653292	T/G	0.69649	0.640743	-0.315947	0.070286	8.30912e-06	0.722905	0.644656	-0.217383	0.0757682	0.00440692	--	-0.2703	0.0517	1.744e-07	0.3421
6	32503522	rs114821537	C/G	0.693851	0.634171	-0.318303	0.0705252	7.6147e-06	0.708219	0.627759	-0.209301	0.0759696	0.00621033	--	-0.2678	0.0519	2.466e-07	0.2949
6	32503526	rs115296342	A/C	0.716044	0.658664	-0.346677	0.0703643	1.07254e-06	0.743621	0.681172	-0.247516	0.0750172	0.00107862	--	-0.3002	0.0515	5.663e-09	0.3368
6	32503672	rs72851061	T/C	0.681057	0.662419	-0.36382	0.0679571	1.11541e-07	0.725519	0.654377	-0.198364	0.0753623	0.0089749	--	-0.2895	0.0507	1.106e-08	0.1043
6	32503702	rs114682516	T/C	0.677365	0.636537	-0.412749	0.0688166	2.7525e-09	0.697277	0.603854	-0.206725	0.0765578	0.00729059	--	-0.3205	0.0514	4.429e-10	0.04617
6	32503887	rs113900769	T/G	0.305562	0.663149	0.358562	0.0687917	2.40696e-07	0.283314	0.662875	0.238804	0.0738586	0.00133863	++	0.3028	0.0505	2.066e-09	0.2372
6	32503901	rs72851063	T/C	0.310725	0.660703	0.352046	0.0687858	3.89976e-07	0.289692	0.652457	0.236192	0.0741079	0.00156194	++	0.2983	0.0506	3.759e-09	0.2537
6	32504073	rs79604868	A/G	0.283831	0.564097	0.341831	0.0751651	6.7927e-06	0.31896	0.598705	0.191665	0.0756773	0.0117748	++	0.2671	0.0535	6.04e-07	0.1608
6	32504085	rs79364663	A/C	0.792478	0.620858	-0.333395	0.0787102	3.01079e-05	0.757494	0.707821	-0.26151	0.074422	0.000506363	--	-0.2954	0.0543	5.284e-08	0.5086
6	32504101	rs75174683	A/G	0.793016	0.621928	-0.354623	0.0789271	9.65414e-06	0.755263	0.701263	-0.260716	0.0746569	0.000548165	--	-0.305	0.0544	2.122e-08	0.3892
6	32504110	rs112815590	T/C	0.208643	0.621364	0.352184	0.0789097	1.10122e-05	0.248396	0.696285	0.264471	0.07473	0.000460101	++	0.3059	0.0545	1.957e-08	0.4214
6	32504120	rs73727942	T/C	0.761599	0.617703	-0.390935	0.0758036	3.63494e-07	0.746689	0.68419	-0.262344	0.075012	0.000534534	--	-0.3259	0.0535	1.143e-09	0.2297
6	32504341	rs72508464	T/C	0.323071	0.638756	0.323289	0.0693019	3.6662e-06	0.290986	0.653978	0.25425	0.0739502	0.000646961	++	0.291	0.0508	9.965e-09	0.4974
6	32504424	rs116520213	A/T	0.729734	0.603888	-0.257243	0.0744532	0.000618845	0.741118	0.652316	-0.23734	0.0764559	0.00209404	--	-0.2475	0.0535	3.787e-06	0.8526
6	32504460	rs115696138	T/C	0.748513	0.598426	-0.263283	0.0765493	0.00066361	0.763723	0.617885	-0.241193	0.0803545	0.00296011	--	-0.2528	0.0556	5.558e-06	0.8428
6	32504500	rs116422126	T/G	0.757664	0.593054	-0.29399	0.07747	0.000176119	0.770972	0.65923	-0.243045	0.07858	0.00220544	--	-0.2688	0.0554	1.208e-06	0.6456
6	32504624	rs72851077	T/C	0.749502	0.604431	-0.339028	0.0756536	9.55499e-06	0.744157	0.647905	-0.232773	0.0769164	0.00270463	--	-0.2867	0.0541	1.19e-07	0.3266
6	32504757	rs67529500	C/G	0.34259	0.610873	0.302192	0.0700877	1.84817e-05	0.30265	0.664635	0.228467	0.0724888	0.0017498	++	0.2665	0.0506	1.373e-07	0.4664
6	32505141	rs72508465	T/C	0.290953	0.591364	0.35692	0.0732792	1.44219e-06	0.282677	0.67789	0.240193	0.07298	0.00109543	++	0.2982	0.0519	9.187e-09	0.2609
6	32505166	rs72508466	A/G	0.706721	0.590849	-0.376915	0.073101	3.38286e-07	0.706995	0.690684	-0.250281	0.0717421	0.000536825	--	-0.3123	0.0514	1.232e-09	0.2181
6	32505202	rs114327439	A/G	0.263686	0.578054	0.369299	0.0763146	1.74225e-06	0.246733	0.69852	0.271837	0.0746503	0.000313836	++	0.3194	0.0536	2.482e-09	0.3631
6	32505249	rs79251481	A/C	0.24425	0.55653	0.277336	0.0804126	0.000657278	0.240673	0.690394	0.25354	0.0760295	0.000964765	++	0.2648	0.0555	1.806e-06	0.8304
6	32505309	rs72508469	T/C	0.712919	0.607334	-0.396012	0.0723917	6.24949e-08	0.713173	0.708451	-0.226904	0.0715178	0.00163632	--	-0.3103	0.0511	1.235e-09	0.09785
6	32505375	rs183777110	T/C	0.196599	0.602284	0.385391	0.0811143	3.03949e-06	0.229041	0.720167	0.243639	0.0759215	0.00149022	++	0.3097	0.0556	2.6e-08	0.2038
6	32505388	rs150117381	C/G	0.196601	0.602277	0.385379	0.0811146	3.0419e-06	0.229437	0.719647	0.244217	0.0759175	0.00145076	++	0.31	0.0556	2.519e-08	0.2057
6	32505426	rs78209353	A/G	0.211211	0.598273	0.345976	0.0794056	1.7765e-05	0.255598	0.634184	0.215643	0.078604	0.0065051	++	0.2801	0.0561	5.918e-07	0.2452
6	32505443	rs79973795	A/G	0.368878	0.697134	-0.33052	0.0681994	8.76975e-07	0.418509	0.686078	-0.105318	0.0688842	0.125634	--	-0.2189	0.0487	6.835e-06	0.02065
6	32505463	rs114001356	T/C	0.225507	0.606094	0.386867	0.0773479	8.42496e-07	0.235228	0.671374	0.218284	0.0779882	0.00555148	++	0.3031	0.0551	3.829e-08	0.1263
6	32505600	rs113747337	T/C	0.744458	0.635983	-0.33779	0.07299	4.84438e-06	0.732475	0.707837	-0.245712	0.0729444	0.000840484	--	-0.2917	0.0518	1.793e-08	0.3741
6	32505797	rs114034298	T/C	0.797801	0.602948	-0.395264	0.0805718	1.41808e-06	0.747784	0.698902	-0.261119	0.0747091	0.000537183	--	-0.323	0.055	4.249e-09	0.224
6	32505807	rs193201719	T/C	0.199678	0.603026	0.390036	0.0809834	2.19456e-06	0.248549	0.697857	0.262749	0.0752504	0.000544639	++	0.3216	0.0553	6.16e-09	0.2514
6	32505872	rs185520080	T/C	0.845913	0.619843	-0.414935	0.0876207	3.50817e-06	0.778164	0.697101	-0.228003	0.0778014	0.0037191	--	-0.3103	0.0584	1.077e-07	0.1121
6	32506751	rs116241189	A/G	0.244321	0.618755	0.436263	0.0749398	9.5013e-09	0.270788	0.682238	0.26806	0.0740301	0.000332461	++	0.351	0.0529	3.155e-11	0.1117
6	32506863	rs189968693	A/T	0.157944	0.623402	0.384239	0.0868354	1.42969e-05	0.176533	0.679211	0.347885	0.0844997	5.05903e-05	++	0.3655	0.0608	1.823e-09	0.765
6	32506870	rs182987687	T/C	0.842056	0.623402	-0.384239	0.0868354	1.42969e-05	0.82374	0.67875	-0.346939	0.0845493	5.36011e-05	--	-0.3651	0.0608	1.934e-09	0.7592
6	32506878	rs188426982	A/T	0.157944	0.623402	0.384239	0.0868354	1.42969e-05	0.176134	0.678863	0.346074	0.084603	5.65423e-05	++	0.3646	0.0608	2.046e-09	0.7538
6	32506888	rs191423596	A/C	0.840781	0.624198	-0.38051	0.0866321	1.64405e-05	0.823844	0.679321	-0.34798	0.084511	5.05816e-05	--	-0.3638	0.0607	2.086e-09	0.7889
6	32506929	rs192558823	A/T	0.163687	0.619326	0.37141	0.086336	2.41214e-05	0.181238	0.686255	0.355169	0.0831902	2.63774e-05	++	0.363	0.0601	1.581e-09	0.8927
6	32506931	rs184819894	A/C	0.836225	0.619591	-0.370386	0.0863161	2.52639e-05	0.821114	0.686018	-0.352085	0.0836652	3.44203e-05	--	-0.3609	0.0603	2.165e-09	0.8795
6	32506995	rs150423066	A/G	0.202827	0.606314	0.351086	0.080846	1.89666e-05	0.246964	0.692214	0.303075	0.0750277	6.44428e-05	++	0.3253	0.0552	3.821e-09	0.6646
6	32507102	rs192803981	A/G	0.168099	0.610991	0.418545	0.0854113	1.54307e-06	0.149537	0.679752	0.269903	0.0910816	0.00349029	++	0.3489	0.0625	2.435e-08	0.2357
6	32507154	rs189874612	T/C	0.832847	0.625762	-0.419556	0.0844353	1.1099e-06	0.810158	0.673062	-0.277942	0.0831907	0.00097179	--	-0.3476	0.0595	5.128e-09	0.234
6	32507172	rs115824930	T/C	0.402492	0.701819	-0.373214	0.0669385	1.49347e-08	0.469168	0.709165	-0.0510664	0.0668868	0.445019	--	-0.2118	0.0475	8.247e-06	0.000696
6	32507206	rs146797212	A/G	0.595161	0.701311	0.352143	0.0666361	8.33099e-08	0.549404	0.710604	0.0889989	0.0669325	0.183089	++	0.221	0.0474	3.147e-06	0.005514
6	32507370	rs184603959	A/G	0.840331	0.597814	-0.403134	0.0884773	7.92576e-06	0.789811	0.699183	-0.311433	0.0780381	8.22e-05	--	-0.3515	0.0587	2.19e-09	0.4388
6	32507441	rs113319840	T/C	0.373061	0.652508	-0.358357	0.0702786	2.2693e-07	0.417895	0.714575	-0.0852077	0.0673798	0.205411	--	-0.2158	0.0488	9.844e-06	0.005196
6	32507514	rs112550762	A/C	0.373115	0.664935	-0.356073	0.069556	2.02743e-07	0.411979	0.727086	-0.0846799	0.0668237	0.204425	--	-0.2147	0.0484	9.03e-06	0.005067
6	32507712	rs79740987	C/G	0.695477	0.661211	-0.376892	0.0687791	5.75221e-08	0.700573	0.766923	-0.246905	0.0680172	0.000316926	--	-0.3111	0.0485	1.48e-10	0.1807
6	32507731	rs78881578	T/G	0.304523	0.661211	0.376894	0.0687791	5.75142e-08	0.298329	0.769095	0.252379	0.0679108	0.000227788	++	0.3138	0.0485	9.955e-11	0.1994
6	32507852	rs72853919	T/C	0.665028	0.666234	-0.325034	0.0676635	1.8376e-06	0.66826	0.755002	-0.286358	0.0664508	1.8745e-05	--	-0.3053	0.0476	1.408e-10	0.6846
6	32507855	rs66924955	A/G	0.665474	0.667526	-0.326354	0.0676056	1.63584e-06	0.668174	0.7551	-0.286249	0.0664445	1.88433e-05	--	-0.3059	0.0476	1.269e-10	0.6734
6	32507976	rs180942055	T/C	0.141924	0.575612	0.424066	0.0934154	8.95779e-06	0.0684119	0.497118	0.206535	0.150491	0.176053	++	0.3634	0.0797	5.118e-06	0.221
6	32507977	rs186170828	A/G	0.858074	0.575612	-0.424091	0.093415	8.94653e-06	0.916016	0.490727	-0.205994	0.136453	0.1362	--	-0.3544	0.0774	4.692e-06	0.1888
6	32507996	rs191514564	A/C	0.858085	0.582251	-0.410651	0.0927936	1.4946e-05	0.924304	0.483538	-0.27065	0.143403	0.0635593	--	-0.3692	0.0782	2.36e-06	0.4141
6	32508000	rs182759339	T/C	0.144024	0.582079	0.407711	0.092283	1.53231e-05	0.0656296	0.517953	0.304303	0.146457	0.0418325	++	0.3783	0.0784	1.404e-06	0.5517
6	32508021	rs142393802	T/C	0.142719	0.583328	0.410563	0.0924657	1.39775e-05	0.0668712	0.504069	0.328792	0.146314	0.0279087	++	0.3872	0.0785	8.114e-07	0.6378
6	32508114	rs187854014	A/G	0.854816	0.567444	-0.42798	0.0930594	6.88942e-06	0.892016	0.606094	-0.249483	0.109877	0.0255175	--	-0.3533	0.0713	7.223e-07	0.2168
6	32508222	rs72853923	T/G	0.712669	0.61452	-0.359573	0.0730712	1.10444e-06	0.693537	0.761949	-0.260633	0.0673486	0.000123686	--	-0.306	0.0497	7.479e-10	0.3213
6	32508239	rs72853924	A/G	0.71428	0.614068	-0.33719	0.0728362	4.56193e-06	0.689492	0.757266	-0.256414	0.0673392	0.000157952	--	-0.2936	0.0496	3.322e-09	0.4173
6	32508271	rs71534518	C/G	0.716484	0.619242	-0.349082	0.0725785	1.9263e-06	0.736517	0.634145	-0.191198	0.0776668	0.0145183	--	-0.2754	0.0532	2.31e-07	0.139
6	32508276	rs115081905	T/C	0.282799	0.621206	0.346746	0.0725397	2.2243e-06	0.238023	0.638379	0.263673	0.0790722	0.000968304	++	0.3087	0.0537	8.778e-09	0.4406
6	32508285	rs114364932	A/G	0.717482	0.622142	-0.346673	0.0725129	2.21668e-06	0.76359	0.644423	-0.263888	0.0788267	0.000926213	--	-0.3087	0.0536	8.355e-09	0.4413
6	32508306	rs113150123	T/C	0.704398	0.663659	0.432626	0.0758038	4.86067e-09	0.623842	0.677048	0.0662579	0.0704643	0.346436	++	0.2358	0.0518	5.32e-06	0.0004218
6	32508330	rs72853925	A/G	0.468452	0.642333	-0.371856	0.0675147	2.84752e-08	0.579698	0.586558	-0.129546	0.0737255	0.0793442	--	-0.2612	0.05	1.747e-07	0.01575
6	32508349	rs67860869	T/C	0.659657	0.682601	-0.307571	0.0663371	4.11753e-06	0.691912	0.637754	-0.238178	0.0747032	0.00153862	--	-0.2769	0.0498	2.685e-08	0.489
6	32508399	rs75715659	A/G	0.657937	0.658585	-0.31479	0.0673713	3.46195e-06	0.657022	0.717614	-0.253529	0.0680099	0.000211201	--	-0.2844	0.048	3.239e-09	0.5238
6	32508451	rs72853926	A/G	0.671217	0.645199	-0.329509	0.0685972	1.86817e-06	0.684713	0.723607	-0.238744	0.0684061	0.000530725	--	-0.2839	0.0486	5.247e-09	0.3507
6	32508474	rs72853927	A/G	0.678155	0.656059	-0.331599	0.0681841	1.40784e-06	0.694862	0.746907	-0.241761	0.0678294	0.000405277	--	-0.2864	0.0483	2.986e-09	0.3521
6	32508486	rs72853928	T/C	0.32209	0.655278	0.333164	0.068187	1.25695e-06	0.302248	0.749079	0.248975	0.0677904	0.000269156	++	0.2908	0.0483	1.693e-09	0.3831
6	32508505	rs115626082	C/G	0.672584	0.66228	-0.31516	0.0675772	3.69775e-06	0.695064	0.741445	-0.250719	0.0680287	0.000255397	--	-0.2831	0.0481	4.049e-09	0.5032
6	32508583	rs116224274	A/C	0.709888	0.65979	-0.308405	0.0690255	9.73745e-06	0.731729	0.750815	-0.292986	0.0698605	3.28999e-05	--	-0.3008	0.0493	1.048e-09	0.8757
6	32508738	rs72508474	T/C	0.630471	0.670884	-0.277822	0.0655488	2.4812e-05	0.676528	0.78102	-0.277914	0.0655074	2.52542e-05	--	-0.2779	0.0465	2.319e-09	0.9992
6	32508794	rs67774869	T/C	0.625599	0.664789	-0.273602	0.0656333	3.35039e-05	0.657772	0.744588	-0.278344	0.0662172	2.95956e-05	--	-0.276	0.0468	3.702e-09	0.9596
6	32508869	rs112497981	T/G	0.366706	0.655813	0.287333	0.0662856	1.61709e-05	0.336498	0.753178	0.267629	0.0660494	5.69223e-05	++	0.2774	0.047	3.49e-09	0.8339
6	32508945	rs79288199	T/G	0.369359	0.654623	0.294985	0.0664808	1.01045e-05	0.335665	0.756278	0.271076	0.0658589	4.34015e-05	++	0.2829	0.047	1.711e-09	0.7991
6	32509050	rs73727962	A/G	0.288191	0.645962	-0.425203	0.0773841	1.80815e-08	0.324118	0.760178	-0.186033	0.0700632	0.00748847	--	-0.2936	0.0521	1.788e-08	0.02248
6	32509053	rs76722140	T/C	0.711809	0.645962	0.425203	0.0773841	1.80815e-08	0.675815	0.760334	0.185564	0.0700523	0.00763245	++	0.2933	0.0521	1.838e-08	0.02221
6	32509061	rs72492303	T/G	0.365883	0.665434	0.276432	0.0659137	3.02202e-05	0.327253	0.777229	0.282828	0.0655263	1.81039e-05	++	0.2797	0.0467	2.039e-09	0.9453
6	32509260	rs72853943	T/C	0.72414	0.648542	0.451041	0.0787446	4.01802e-09	0.688295	0.731144	0.180542	0.0721771	0.0117851	++	0.3038	0.0534	1.279e-08	0.01166
6	32509273	rs67041740	T/C	0.623636	0.668779	-0.287583	0.0655416	1.26125e-05	0.663116	0.757519	-0.273717	0.0658487	3.63729e-05	--	-0.2807	0.0466	1.759e-09	0.8818
6	32509311	rs72492304	T/C	0.623638	0.668782	-0.287596	0.0655415	1.26003e-05	0.66264	0.763416	-0.280384	0.0655857	2.17188e-05	--	-0.284	0.0465	1.048e-09	0.9382
6	32509320	rs66678933	T/C	0.376357	0.668774	0.28765	0.0655415	1.25536e-05	0.330711	0.788235	0.2847	0.0647947	1.27559e-05	++	0.2862	0.0463	6.162e-10	0.9746
6	32509333	rs72492305	T/C	0.673678	0.678388	0.397208	0.0725818	2.39881e-08	0.639748	0.790436	0.161161	0.0665246	0.0148549	++	0.2688	0.0492	4.782e-08	0.01694
6	32509435	rs72853949	A/T	0.626584	0.663068	-0.282606	0.0656759	1.85689e-05	0.670977	0.778319	-0.280996	0.0654893	2.02106e-05	--	-0.2818	0.0466	1.42e-09	0.9862
6	32509466	rs116413420	T/C	0.376256	0.654593	0.277499	0.0660343	2.88765e-05	0.346865	0.765343	0.279638	0.0656469	2.27513e-05	++	0.2786	0.0467	2.513e-09	0.9817
6	32509510	rs113632270	A/T	0.375674	0.656994	0.276881	0.0659713	2.95811e-05	0.336184	0.767039	0.292059	0.065473	9.33837e-06	++	0.2845	0.0467	1.066e-09	0.8708
6	32509519	rs111541405	T/C	0.628306	0.664153	-0.277179	0.0657126	2.70762e-05	0.668668	0.77731	-0.289109	0.0651937	1.05746e-05	--	-0.2832	0.0465	1.091e-09	0.8978
6	32509550	rs113260943	T/C	0.287816	0.655005	-0.450413	0.0772457	2.15032e-09	0.341604	0.793844	-0.194126	0.0676806	0.00384827	--	-0.3052	0.0511	2.32e-09	0.01293
6	32509570	rs111318483	T/C	0.275454	0.646852	-0.445931	0.0787788	6.16397e-09	0.314845	0.729437	-0.193867	0.0722867	0.00689866	--	-0.3089	0.0535	7.577e-09	0.01886
6	32509579	rs28819746	C/G	0.371981	0.664695	0.278008	0.0656563	2.52159e-05	0.338848	0.740867	0.284477	0.0664851	2.13375e-05	++	0.2812	0.0469	2.021e-09	0.945
6	32509603	rs113422704	A/T	0.372011	0.664621	0.278673	0.0656541	2.40988e-05	0.349621	0.736153	0.280802	0.0662099	2.49101e-05	++	0.2797	0.0468	2.273e-09	0.9819
6	32509683	rs113214558	C/G	0.528531	0.617472	-0.249393	0.0676206	0.000225124	0.57985	0.673859	-0.280115	0.0676421	3.61663e-05	--	-0.2648	0.048	3.485e-08	0.749
6	32509691	rs112157220	A/G	0.630201	0.655298	-0.25913	0.0663268	0.000101205	0.678176	0.739051	-0.274081	0.0671797	5.12419e-05	--	-0.2665	0.0474	1.856e-08	0.8746
6	32509693	rs113871699	A/T	0.525567	0.611107	-0.250109	0.0679056	0.000229294	0.57914	0.672397	-0.278843	0.0677007	3.98449e-05	--	-0.2645	0.0481	3.876e-08	0.7653
6	32509707	rs111938555	T/G	0.334992	0.681045	0.270731	0.0660591	4.71364e-05	0.296215	0.760294	0.23509	0.0674899	0.000551338	++	0.2533	0.0474	9.092e-08	0.707
6	32509829	rs113514817	A/G	0.374595	0.67228	0.278975	0.065338	2.14553e-05	0.343907	0.742371	0.279466	0.0661549	2.69484e-05	++	0.2792	0.0467	2.19e-09	0.9958
6	32509867	rs112712730	A/G	0.63184	0.659711	-0.287027	0.0661541	1.58365e-05	0.690312	0.688672	-0.254342	0.0709683	0.000372362	--	-0.2718	0.0486	2.207e-08	0.7372
6	32509883	rs112644052	T/C	0.631874	0.659626	-0.287104	0.0661566	1.57677e-05	0.698109	0.692338	-0.261866	0.0710444	0.000253532	--	-0.2754	0.0486	1.468e-08	0.7956
6	32509897	rs114496023	T/G	0.381923	0.64228	0.274135	0.0668851	4.47155e-05	0.325708	0.639503	0.283221	0.0724234	0.000102337	++	0.2783	0.0493	1.68e-08	0.9268
6	32509919	rs111329500	A/G	0.371951	0.667906	0.282027	0.0656316	1.90609e-05	0.310289	0.690532	0.259981	0.0708327	0.000267677	++	0.2718	0.0483	1.864e-08	0.8201
6	32509938	rs112822834	C/G	0.371951	0.667906	0.282027	0.0656316	1.90612e-05	0.31038	0.69071	0.259566	0.0708373	0.000273974	++	0.2716	0.0483	1.909e-08	0.8168
6	32509979	rs72492311	T/C	0.414736	0.632908	0.299814	0.0669643	7.98534e-06	0.356355	0.612998	0.251693	0.0733849	0.000643043	++	0.2779	0.0497	2.19e-08	0.6294
6	32510039	rs116190325	A/C	0.393218	0.638475	0.283716	0.0666518	2.23768e-05	0.355703	0.609482	0.243427	0.073576	0.000992134	++	0.2655	0.0496	8.594e-08	0.686
6	32510208	rs60160049	T/G	0.403529	0.673809	-0.367883	0.06817	4.37075e-08	0.51065	0.643643	-0.125531	0.0701652	0.073496	--	-0.25	0.0491	3.511e-07	0.01359
6	32510212	rs61618588	A/G	0.608726	0.667352	0.378072	0.068903	2.45762e-08	0.516796	0.644909	0.14824	0.0702501	0.0345426	++	0.2652	0.0494	7.851e-08	0.01998
6	32510224	rs113085907	C/G	0.737142	0.622827	-0.314419	0.0735849	2.37013e-05	0.748584	0.6624	-0.293184	0.0763062	0.000143154	--	-0.3042	0.0532	1.064e-08	0.8418
6	32510239	rs59066278	T/C	0.390511	0.670436	-0.378521	0.0687839	2.21991e-08	0.467351	0.661012	-0.153851	0.0697591	0.027073	--	-0.2676	0.0492	5.255e-08	0.02234
6	32510242	rs59413709	A/G	0.390366	0.670377	-0.377966	0.0687955	2.3423e-08	0.463228	0.657552	-0.155723	0.0698651	0.0254621	--	-0.2684	0.0492	4.924e-08	0.02395
6	32510268	rs147266303	C/G	0.273484	0.621667	0.307859	0.072599	2.70778e-05	0.242219	0.674638	0.317452	0.0764551	4.0242e-05	++	0.3124	0.0529	3.398e-09	0.9278
6	32510301	rs112780153	A/C	0.723412	0.62475	-0.308499	0.0723631	2.43771e-05	0.749131	0.669898	-0.330347	0.0756813	1.57667e-05	--	-0.3189	0.0525	1.244e-09	0.8353
6	32510317	rs112111526	A/G	0.275972	0.627919	0.321732	0.0721929	1.02971e-05	0.240063	0.667508	0.311399	0.0770104	6.3316e-05	++	0.3169	0.0529	2.059e-09	0.9223
6	32510337	rs144411837	T/C	0.727713	0.626419	-0.328011	0.0726232	7.85425e-06	0.772608	0.671279	-0.302008	0.0783444	0.000138073	--	-0.316	0.0535	3.434e-09	0.8084
6	32510343	rs140120971	T/C	0.726034	0.629384	-0.329051	0.0723227	6.7233e-06	0.779668	0.65487	-0.315289	0.0799788	9.79531e-05	--	-0.3229	0.0539	2.037e-09	0.8988
6	32510344	rs143822887	A/G	0.273966	0.629384	0.32905	0.0723227	6.72353e-06	0.219916	0.655363	0.314926	0.0799927	0.000100112	++	0.3227	0.0539	2.082e-09	0.8962
6	32510369	rs113220298	T/C	0.298841	0.613718	0.302901	0.0718895	2.94613e-05	0.272028	0.698571	0.285265	0.0726108	9.85152e-05	++	0.2942	0.0513	9.71e-09	0.8635
6	32510508	rs116209683	T/C	0.645159	0.660263	-0.304653	0.0663798	5.08605e-06	0.701719	0.73146	-0.274271	0.0692794	8.51356e-05	--	-0.2901	0.0481	1.652e-09	0.7524
6	32510547	rs76435836	A/G	0.642938	0.658561	-0.312548	0.0665675	3.04915e-06	0.696428	0.687329	-0.291972	0.0710628	4.56078e-05	--	-0.3029	0.0488	5.273e-10	0.8333
6	32510591	rs76723065	C/G	0.639673	0.664191	-0.300917	0.0662439	6.27231e-06	0.70291	0.692653	-0.278868	0.0710988	9.97198e-05	--	-0.2907	0.0487	2.323e-09	0.8212
6	32510764	rs182658042	T/C	0.870599	0.602989	-0.299705	0.095411	0.00206476	0.818231	0.639892	-0.315518	0.0866831	0.00032959	--	-0.3084	0.0644	1.682e-06	0.9028
6	32510968	rs187395433	A/G	0.817602	0.660774	-0.309757	0.0801473	0.000141613	0.792298	0.706346	-0.343863	0.0784351	1.5267e-05	--	-0.3272	0.0563	6.084e-09	0.7619
6	32511003	rs189690277	C/G	0.181665	0.66232	0.316097	0.080205	0.000104729	0.204707	0.694236	0.308895	0.079377	0.000122083	++	0.3125	0.0566	3.453e-08	0.9493
6	32511004	rs182312992	A/T	0.818335	0.66232	-0.316097	0.080205	0.000104729	0.782371	0.70032	-0.328718	0.0772454	2.65315e-05	--	-0.3227	0.0559	7.607e-09	0.9101
6	32511008	rs140190321	T/C	0.431714	0.695711	-0.350061	0.0659548	7.73065e-08	0.453591	0.716461	-0.0900459	0.0665186	0.175245	--	-0.221	0.047	2.605e-06	0.005692
6	32511143	rs113409465	T/G	0.189009	0.631689	0.363521	0.0809692	1.00954e-05	0.133403	0.597859	0.278517	0.102209	0.00735328	++	0.3307	0.0637	2.111e-07	0.516
6	32511318	rs36023721	C/G	0.573965	0.674574	0.148907	0.065639	0.0228915	0.411688	0.671144	0.287628	0.068951	3.13629e-05	++	0.215	0.0477	6.674e-06	0.1466
6	32511348	rs112780983	C/G	0.578425	0.672023	-0.3469	0.0651647	1.05102e-07	0.62199	0.688801	-0.252041	0.0685665	0.000250549	--	-0.3018	0.0474	1.958e-10	0.3178
6	32511386	rs112999094	T/C	0.420259	0.673907	0.348495	0.0650825	8.86148e-08	0.340508	0.624691	0.188396	0.0740042	0.0112751	++	0.2786	0.0491	1.369e-08	0.1056
6	32511427	rs79121368	C/G	0.430023	0.672735	0.352831	0.0650342	5.87634e-08	0.422361	0.633538	0.187083	0.0708055	0.00835351	++	0.2769	0.0481	8.524e-09	0.08589
6	32511572	rs72853979	A/T	0.613942	0.657349	-0.324487	0.0664608	1.14928e-06	0.678217	0.679459	-0.241995	0.0709665	0.000701918	--	-0.2859	0.0487	4.352e-09	0.398
6	32511725	rs113187784	A/C	0.701124	0.603447	0.449195	0.078992	5.59931e-09	0.610031	0.60024	0.173944	0.0749386	0.0197887	++	0.3041	0.0546	2.51e-08	0.0118
6	32511774	rs115700812	T/C	0.621476	0.651012	-0.320407	0.0669367	1.87731e-06	0.6885	0.69826	-0.263004	0.0703842	0.000206975	--	-0.2931	0.0487	1.752e-09	0.556
6	32511791	rs113627050	A/C	0.6211	0.649877	-0.319354	0.0669753	2.05581e-06	0.687551	0.695768	-0.264929	0.070424	0.000187343	--	-0.2935	0.0487	1.709e-09	0.5769
6	32511866	rs112896748	T/C	0.723238	0.630369	0.46943	0.0797686	1.40225e-09	0.667911	0.678749	0.0838201	0.0723984	0.245803	++	0.2577	0.0538	1.677e-06	0.0003632
6	32511944	rs113929637	A/G	0.389315	0.651918	0.32284	0.0666163	1.37499e-06	0.339154	0.648685	0.273518	0.0714722	0.000142779	++	0.2999	0.0489	8.813e-10	0.615
6	32511977	rs115645489	A/G	0.387295	0.655433	0.321281	0.066529	1.49918e-06	0.316609	0.689631	0.259487	0.0705793	0.000260737	++	0.2922	0.0486	1.84e-09	0.5256
6	32511987	rs111928977	T/C	0.387296	0.655433	0.321282	0.066529	1.49901e-06	0.316846	0.690299	0.258513	0.0705297	0.000272216	++	0.2917	0.0486	1.931e-09	0.519
6	32512269	rs111289870	A/C	0.61829	0.661588	-0.31485	0.0662583	2.21444e-06	0.686537	0.688339	-0.265597	0.070781	0.000194445	--	-0.2918	0.0486	1.866e-09	0.6128
6	32512321	rs111992935	T/C	0.387009	0.65501	0.32366	0.0665617	1.26986e-06	0.317246	0.68654	0.261143	0.0706807	0.000243093	++	0.2942	0.0486	1.464e-09	0.5212
6	32512359	rs67081540	T/C	0.60908	0.645873	-0.322735	0.0668665	1.5134e-06	0.669912	0.655336	-0.2665	0.0716599	0.000219951	--	-0.2965	0.0491	1.527e-09	0.5676
6	32512407	rs66497315	T/C	0.618861	0.647792	-0.333077	0.0668866	7.07922e-07	0.688973	0.672115	-0.231242	0.0717939	0.00137656	--	-0.2857	0.0491	6.075e-09	0.3012
6	32512466	rs115775441	T/C	0.640186	0.654351	-0.325235	0.0674065	1.58726e-06	0.721347	0.688044	-0.246277	0.0726606	0.000776359	--	-0.2887	0.0496	5.943e-09	0.4274
6	32512501	rs72492317	A/G	0.383278	0.641718	0.320269	0.0673182	2.14857e-06	0.323766	0.659551	0.265795	0.0717125	0.000231997	++	0.2947	0.0493	2.216e-09	0.5811
6	32512601	rs66534143	T/C	0.609199	0.656737	-0.315975	0.0664492	2.15356e-06	0.687632	0.668668	-0.246619	0.0718001	0.000646468	--	-0.2839	0.049	6.669e-09	0.48
6	32513078	rs112630587	T/C	0.624588	0.647481	-0.311291	0.067055	3.8179e-06	0.687394	0.680978	-0.24671	0.071261	0.000585817	--	-0.2809	0.049	1.005e-08	0.5109
6	32513232	rs151246761	T/C	0.346378	0.654657	0.30439	0.0677618	8.03351e-06	0.285832	0.659003	0.196004	0.0739144	0.00846713	++	0.2548	0.0501	3.744e-07	0.2816
6	32513375	rs112167700	T/C	0.377493	0.649885	0.301339	0.0669042	7.31308e-06	0.317305	0.668061	0.238976	0.0718295	0.0009446	++	0.2723	0.0491	3.013e-08	0.5268
6	32513378	rs114223147	A/G	0.37343	0.650194	0.304127	0.0670468	6.32174e-06	0.302589	0.686313	0.248695	0.0714004	0.000543458	++	0.2781	0.0491	1.446e-08	0.5729
6	32513724	rs111912462	T/C	0.724497	0.62771	0.433823	0.0796583	2.31985e-08	0.664999	0.673775	0.132124	0.0729946	0.06911	++	0.2696	0.054	6.017e-07	0.005413
6	32513840	rs112565276	A/T	0.388491	0.648512	0.296693	0.0669225	1.00153e-05	0.311542	0.669348	0.277591	0.0718734	0.000125952	++	0.2878	0.0492	4.821e-09	0.8464
6	32513862	rs115956213	T/G	0.388468	0.648453	0.296715	0.0669242	1.00064e-05	0.307289	0.65847	0.286053	0.0728435	9.69013e-05	++	0.2918	0.0495	3.674e-09	0.9145
6	32513915	rs114450669	T/C	0.389498	0.649225	0.294084	0.0669001	1.18823e-05	0.312564	0.671866	0.279921	0.0717345	0.000106981	++	0.2875	0.0491	4.829e-09	0.8856
6	32514026	rs113637589	A/G	0.650131	0.65821	0.461084	0.0724455	7.45305e-11	0.542371	0.637802	0.166021	0.0706519	0.0185425	++	0.3096	0.0508	1.073e-09	0.003678
6	32514030	rs111720533	C/G	0.718063	0.628828	0.404105	0.0785423	1.40074e-07	0.668909	0.667757	0.117957	0.0732445	0.105965	++	0.2508	0.0538	3.086e-06	0.007954
6	32514144	rs111738768	T/C	0.390005	0.649333	0.292613	0.0668698	1.3004e-05	0.31381	0.672799	0.281301	0.0716251	9.63808e-05	++	0.2873	0.0491	4.755e-09	0.9084
6	32514288	rs115435306	T/G	0.419852	0.621158	0.304376	0.0683341	8.71891e-06	0.356125	0.63411	0.270702	0.0722397	0.000191183	++	0.2884	0.0498	7.132e-09	0.7359
6	32514301	rs115729463	T/C	0.697063	0.648937	0.407075	0.0757056	3.75434e-08	0.64471	0.678366	0.0921566	0.071091	0.193792	++	0.2395	0.052	4.151e-06	0.002524
6	32514313	rs77783340	T/C	0.37468	0.648793	0.293041	0.0674318	1.51038e-05	0.302264	0.668541	0.245991	0.07262	0.000770599	++	0.2712	0.0496	4.571e-08	0.6362
6	32514401	rs115806221	A/G	0.62112	0.650984	-0.301094	0.0670936	7.84907e-06	0.701657	0.654206	-0.28569	0.0732303	0.000109187	--	-0.2941	0.0497	3.205e-09	0.8772
6	32514457	rs113362368	T/C	0.725071	0.625662	0.435159	0.0798306	2.24052e-08	0.676237	0.684696	0.122416	0.0728002	0.0912981	++	0.2642	0.054	9.952e-07	0.003935
6	32514561	rs62405632	C/G	0.71188	0.621664	0.388959	0.0779831	3.42525e-07	0.668856	0.683717	0.110597	0.0722323	0.124373	++	0.2389	0.0532	7.068e-06	0.009095
6	32514706	rs114171624	A/G	0.640968	0.644177	-0.292861	0.0678194	1.74125e-05	0.703565	0.703894	-0.289276	0.0706202	4.84239e-05	--	-0.2911	0.0491	3.054e-09	0.9709
6	32516323	rs78470546	A/G	0.640826	0.538441	0.408454	0.078191	1.10454e-07	0.53538	0.644162	0.127767	0.070487	0.0694848	++	0.2534	0.0526	1.423e-06	0.007912
6	32516729	rs113903380	T/C	0.388302	0.648942	0.296801	0.0671191	1.05212e-05	0.322654	0.68229	0.277333	0.0705791	9.48318e-05	++	0.2875	0.0488	3.889e-09	0.8422
6	32516839	rs113850533	T/G	0.374587	0.639156	0.276654	0.0679998	5.09202e-05	0.310606	0.712336	0.290507	0.0697611	3.55106e-05	++	0.2834	0.0489	6.723e-09	0.8874
6	32516848	rs111739306	T/G	0.293972	0.621104	-0.382475	0.0776462	4.98642e-07	0.344524	0.705214	-0.144272	0.0705795	0.03998	--	-0.2519	0.0524	1.553e-06	0.02375
6	32516893	rs111901878	T/C	0.389229	0.64453	0.274695	0.067315	4.77738e-05	0.324941	0.691161	0.299075	0.0700666	2.22784e-05	++	0.2864	0.0487	4.17e-09	0.8026
6	32516995	rs111372196	A/G	0.366477	0.667662	-0.401984	0.0705777	6.31905e-09	0.473635	0.674106	-0.149592	0.0686576	0.0290059	--	-0.2721	0.0494	3.625e-08	0.01067
6	32517005	rs112996372	A/G	0.633334	0.6681	0.403059	0.0705646	5.70908e-09	0.51753	0.666814	0.124024	0.0688807	0.071372	++	0.26	0.0495	1.489e-07	0.004822
6	32517010	rs113727677	T/C	0.639929	0.647474	-0.310168	0.0678371	5.35243e-06	0.740226	0.698625	-0.319514	0.0736347	1.74287e-05	--	-0.3145	0.0501	3.426e-10	0.9259
6	32517045	rs111945767	C/G	0.38287	0.635476	0.323493	0.0677002	1.93661e-06	0.31576	0.721216	0.319941	0.0687303	3.76928e-06	++	0.3217	0.0484	3.034e-11	0.9707
6	32517141	rs112263711	A/G	0.339693	0.64219	0.301488	0.0684905	1.2298e-05	0.248392	0.750642	0.242831	0.0721234	0.000851685	++	0.2736	0.0499	4.064e-08	0.5569
6	32517174	rs111340421	C/G	0.625567	0.642109	-0.277664	0.0676446	4.3693e-05	0.728952	0.718297	-0.302659	0.0717928	2.95482e-05	--	-0.2894	0.0494	4.744e-09	0.8007
6	32517198	rs77498463	T/C	0.344737	0.644396	-0.419663	0.0732589	4.99162e-09	0.437557	0.699553	-0.147964	0.0678907	0.0287906	--	-0.2733	0.05	4.566e-08	0.006737
6	32517233	rs74821931	A/G	0.377353	0.642441	0.292281	0.0674878	1.61832e-05	0.284021	0.722352	0.304821	0.0707428	1.93007e-05	++	0.2983	0.049	1.17e-09	0.8983
6	32517237	rs112300533	T/C	0.377353	0.642441	0.292281	0.0674878	1.61832e-05	0.281596	0.72253	0.29892	0.070793	2.83269e-05	++	0.2954	0.049	1.694e-09	0.9461
6	32517386	rs114233058	T/C	0.363324	0.644166	0.285536	0.0678083	2.80706e-05	0.27517	0.693898	0.326293	0.0724948	8.30056e-06	++	0.3046	0.0497	8.986e-10	0.6825
6	32517387	rs115916707	A/G	0.636676	0.644166	-0.285536	0.0678083	2.80706e-05	0.723737	0.694329	-0.328066	0.0722652	6.93717e-06	--	-0.3055	0.0496	7.574e-10	0.669
6	32517446	rs68175425	A/G	0.609268	0.643463	-0.287849	0.067174	1.96405e-05	0.682855	0.713587	-0.304042	0.0690922	1.24277e-05	--	-0.2957	0.0484	9.577e-10	0.8671
6	32517556	rs67721312	T/C	0.390907	0.636821	0.294051	0.0675354	1.438e-05	0.309272	0.70552	0.300576	0.0699925	2.00975e-05	++	0.2972	0.0488	1.119e-09	0.9467
6	32517590	rs74194578	T/C	0.36605	0.604155	0.274727	0.0698879	9.1847e-05	0.304477	0.698504	0.290947	0.0706026	4.29726e-05	++	0.2828	0.0499	1.42e-08	0.8708
6	32518196	rs72844134	A/G	0.720741	0.608329	0.44897	0.0806432	1.09522e-08	0.662597	0.697405	0.140268	0.0716455	0.0491618	++	0.2762	0.0538	2.782e-07	0.004366
6	32518268	rs111649944	T/C	0.348572	0.64459	0.287027	0.068461	3.06611e-05	0.264649	0.672227	0.353228	0.0736263	2.07905e-06	++	0.3178	0.0503	2.73e-10	0.5118
6	32518295	rs147023195	T/C	0.34822	0.645	0.289905	0.0684451	2.54188e-05	0.260379	0.67218	0.343845	0.0740997	4.44252e-06	++	0.3148	0.0505	4.485e-10	0.5942
6	32518296	rs147613123	A/G	0.345514	0.668338	-0.373716	0.0712107	9.02049e-08	0.442432	0.653209	-0.145771	0.070157	0.037217	--	-0.2579	0.0502	2.747e-07	0.02312
6	32518301	rs113068532	C/G	0.65551	0.668456	0.372306	0.0712301	1.01459e-07	0.561446	0.647816	0.145846	0.0706318	0.0384115	++	0.258	0.0503	3.002e-07	0.02453
6	32518339	rs73395587	T/C	0.302489	0.621211	-0.412874	0.077438	4.97607e-08	0.372792	0.671248	-0.147003	0.0714707	0.0388907	--	-0.2691	0.0527	3.32e-07	0.01197
6	32518405	rs78622201	A/G	0.373776	0.635963	0.279455	0.0679566	4.25231e-05	0.309112	0.696913	0.318219	0.0702132	6.81318e-06	++	0.2982	0.049	1.174e-09	0.6927
6	32518426	rs112054325	T/C	0.3054	0.621855	-0.398275	0.0767603	1.15455e-07	0.382442	0.646948	-0.0979786	0.0722002	0.173768	--	-0.2387	0.0528	6.131e-06	0.004533
6	32518436	rs112180912	A/C	0.372849	0.636684	0.272504	0.067931	6.52711e-05	0.288615	0.706426	0.287041	0.0711573	6.31209e-05	++	0.2794	0.0493	1.47e-08	0.883
6	32518630	rs113787446	A/C	0.667075	0.578069	-0.25373	0.0728007	0.00053671	0.792493	0.591356	-0.335233	0.0849541	0.00010103	--	-0.2883	0.0555	2.053e-07	0.468
6	32518767	rs116174137	T/C	0.632777	0.624593	-0.2932	0.0688301	2.24689e-05	0.71688	0.686493	-0.256602	0.0729174	0.000482749	--	-0.2759	0.0502	3.992e-08	0.7162
6	32518785	rs115035408	A/T	0.639154	0.620758	-0.290017	0.0693086	3.14667e-05	0.722271	0.683817	-0.251912	0.0732373	0.000648846	--	-0.272	0.0505	7.373e-08	0.7066
6	32518913	rs111244181	T/C	0.275679	0.625923	-0.4288	0.0796911	3.43245e-08	0.331925	0.678588	-0.105285	0.0726196	0.145766	--	-0.2518	0.0539	2.959e-06	0.002801
6	32519018	rs76975590	A/G	0.318018	0.614261	-0.395303	0.0759748	1.0947e-07	0.455451	0.630908	-0.10787	0.0704298	0.125194	--	-0.2405	0.0518	3.507e-06	0.005716
6	32519063	rs114926669	T/C	0.668307	0.616478	-0.334908	0.0702391	2.21557e-06	0.767649	0.680668	-0.296789	0.0770114	0.000140707	--	-0.3176	0.0521	1.092e-09	0.7156
6	32519078	rs116234598	T/C	0.328059	0.622971	0.326985	0.0700866	3.64686e-06	0.208774	0.649982	0.33118	0.0810835	5.69649e-05	++	0.3288	0.0532	6.574e-10	0.9689
6	32519079	rs115146222	A/G	0.671941	0.622971	-0.326985	0.0700866	3.64686e-06	0.790113	0.650279	-0.333713	0.0808855	4.78689e-05	--	-0.3299	0.0532	5.538e-10	0.9501
6	32519628	rs72492322	A/G	0.617277	0.638212	-0.309481	0.0676093	5.14465e-06	0.702553	0.678954	-0.292366	0.0720071	5.64223e-05	--	-0.3014	0.0495	1.114e-09	0.863
6	32519715	rs72492323	A/G	0.60491	0.604823	0.304043	0.0714413	1.74698e-05	0.521215	0.536382	0.192465	0.0771691	0.012512	++	0.2525	0.0526	1.611e-06	0.2905
6	32519757	rs115772619	T/C	0.594242	0.593865	0.300903	0.0716562	2.28031e-05	0.520193	0.534519	0.179323	0.0767167	0.0192416	++	0.2442	0.0526	3.411e-06	0.2486
6	32519811	rs73729123	A/T	0.588401	0.589076	0.308731	0.0718982	1.48234e-05	0.511088	0.540683	0.206452	0.0764002	0.00682652	++	0.2606	0.0526	7.12e-07	0.3315
6	32519881	rs72844155	A/C	0.616673	0.643814	-0.327042	0.0674107	1.35295e-06	0.690299	0.697849	-0.312315	0.0703163	1.04592e-05	--	-0.32	0.0489	5.754e-11	0.8803
6	32520137	rs67717173	T/C	0.418649	0.634421	0.31406	0.0671238	3.02242e-06	0.344902	0.643295	0.292237	0.071324	4.62832e-05	++	0.3038	0.0491	5.992e-10	0.8243
6	32520151	rs72492325	T/C	0.608366	0.645701	-0.310093	0.0669034	3.88411e-06	0.691012	0.690713	-0.305925	0.0707254	1.76802e-05	--	-0.3081	0.0488	2.705e-10	0.966
6	32520273	rs114784938	A/G	0.402661	0.620901	0.315673	0.0677852	3.44024e-06	0.346646	0.612179	0.192812	0.0736223	0.00915265	++	0.2592	0.0501	2.247e-07	0.2213
6	32520313	rs73729131	T/G	0.392618	0.648905	0.311208	0.0667375	3.38422e-06	0.305292	0.710466	0.305683	0.0701589	1.53737e-05	++	0.3086	0.0485	2.062e-10	0.9547
6	32520420	rs72492326	T/C	0.269939	0.631427	-0.472454	0.0805014	1.50939e-09	0.33216	0.695936	-0.134543	0.071884	0.0600793	--	-0.2842	0.0538	1.289e-07	0.001817
6	32520465	rs72492327	A/G	0.607534	0.649806	-0.317049	0.0667035	2.18375e-06	0.693998	0.719935	-0.309984	0.0696057	9.92206e-06	--	-0.3137	0.0483	8.725e-11	0.9418
6	32520526	rs67452113	T/G	0.729107	0.632837	0.468379	0.0802022	1.82819e-09	0.675218	0.704391	0.168202	0.0722674	0.0191652	++	0.3025	0.0539	1.989e-08	0.005614
6	32520595	rs114043444	A/G	0.381971	0.638068	0.296573	0.0674911	1.21194e-05	0.290346	0.692133	0.334784	0.072018	4.04937e-06	++	0.3145	0.0494	2.009e-10	0.6997
6	32520665	rs113460240	A/C	0.631299	0.612044	-0.292294	0.0693244	2.72738e-05	0.713965	0.69148	-0.366047	0.0722564	5.17995e-07	--	-0.3277	0.0502	6.788e-11	0.4631
6	32520749	rs72844171	C/G	0.475821	0.566432	0.384003	0.0705838	4.99936e-08	0.413189	0.599285	0.29049	0.0727786	6.86253e-05	++	0.3386	0.0509	2.798e-11	0.3582
6	32520755	rs112766611	A/G	0.620585	0.520352	-0.262552	0.0747876	0.000477287	0.695596	0.619353	-0.212122	0.076061	0.0056064	--	-0.2377	0.0535	8.972e-06	0.6377
6	32520907	rs3828840	T/C	0.274352	0.618476	-0.485875	0.0809568	6.29528e-10	0.315975	0.672231	-0.164501	0.0746083	0.0265427	--	-0.3119	0.0551	1.49e-08	0.003641
6	32521083	rs111608376	T/C	0.616505	0.63382	-0.334053	0.0678844	9.52642e-07	0.67556	0.712193	-0.330846	0.0689077	1.85169e-06	--	-0.3325	0.0485	7.47e-12	0.9737
6	32521136	rs72492329	A/G	0.327171	0.571759	0.281589	0.0735229	0.000143122	0.214722	0.624131	0.346598	0.0832944	4.10513e-05	++	0.3101	0.0553	2.099e-08	0.5599
6	32521155	rs112979916	T/G	0.329871	0.607819	0.269372	0.070796	0.000157147	0.266275	0.706784	0.378316	0.0724495	2.39352e-07	++	0.3227	0.0508	2.186e-10	0.284
6	32521160	rs62621247	C/G	0.74473	0.539506	-0.2821	0.0797758	0.000469449	0.85812	0.615046	-0.313709	0.0970653	0.00151291	--	-0.2949	0.0619	1.887e-06	0.8021
6	32521195	rs140630969	T/G	0.373402	0.629977	0.272629	0.0680849	6.73594e-05	0.315326	0.730777	0.318811	0.0684808	3.7973e-06	++	0.2956	0.0485	1.067e-09	0.6338
6	32521211	rs115444684	A/G	0.679578	0.58162	-0.233885	0.0730696	0.0014748	0.746753	0.660212	-0.374964	0.0761355	1.13268e-06	--	-0.3016	0.0529	1.203e-08	0.1829
6	32521290	rs80004955	A/C	0.629559	0.608616	-0.291971	0.0693119	2.77133e-05	0.746375	0.66492	-0.303602	0.0762268	8.23907e-05	--	-0.2972	0.0515	7.765e-09	0.9105
6	32521406	rs113225456	T/C	0.367918	0.633078	0.307774	0.0684693	7.73234e-06	0.295835	0.686106	0.333755	0.0716666	3.87179e-06	++	0.3202	0.0497	1.176e-10	0.794
6	32521644	rs75004067	T/C	0.306447	0.617082	0.352172	0.071051	9.06804e-07	0.258804	0.688738	0.287516	0.073503	0.00010947	++	0.3209	0.0513	3.924e-10	0.5287
6	32521664	rs66796862	T/C	0.639052	0.615807	-0.34258	0.0692679	8.72304e-07	0.695918	0.695754	-0.324623	0.070314	4.669e-06	--	-0.3337	0.0495	1.62e-11	0.8562
6	32521691	rs113051760	A/G	0.614861	0.545694	-0.33194	0.0721299	4.56517e-06	0.66117	0.587984	-0.226432	0.0756482	0.00292519	--	-0.2816	0.0524	7.716e-08	0.3146
6	32521735	rs75287767	A/T	0.640927	0.656883	0.348424	0.0704998	5.08218e-07	0.588023	0.724899	0.0983965	0.0668993	0.14054	++	0.2167	0.0487	8.669e-06	0.01039
6	32522151	rs35697584	A/C	0.401713	0.638694	0.325225	0.0669745	1.28883e-06	0.315628	0.69614	0.286129	0.0703904	5.44442e-05	++	0.3066	0.0487	3.08e-10	0.6885
6	32522233	rs36214708	T/G	0.368704	0.597602	0.298575	0.0694069	1.87838e-05	0.243849	0.634189	0.296037	0.0792062	0.00022019	++	0.2975	0.0524	1.379e-08	0.9808
6	32522570	rs35923382	A/G	0.240021	0.513154	0.266198	0.0835238	0.0016278	0.183236	0.618007	0.38625	0.0868566	1.27167e-05	++	0.324	0.0604	8.315e-08	0.321
6	32522576	rs35882239	A/G	0.287215	0.62813	-0.45002	0.078794	4.59169e-09	0.355854	0.652085	-0.119051	0.0732006	0.102777	--	-0.2721	0.0538	4.305e-07	0.002174
6	32522634	rs34645444	T/C	0.368961	0.599713	-0.405242	0.073367	2.00198e-08	0.428176	0.582427	-0.122553	0.0744083	0.0990055	--	-0.2657	0.0524	4.067e-07	0.007042
6	32522843	rs72844196	T/C	0.676061	0.647782	0.480734	0.0751787	5.21052e-11	0.625034	0.680867	0.162636	0.071029	0.0214226	++	0.3124	0.0518	1.658e-09	0.002187
6	32522857	rs73726810	A/G	0.413965	0.567046	0.308669	0.0706883	1.31461e-05	0.348309	0.580766	0.338561	0.0754732	8.276e-06	++	0.3227	0.0518	4.68e-10	0.7734
6	32522872	rs67218022	T/C	0.674696	0.6542	0.47498	0.0747248	6.90791e-11	0.624506	0.684572	0.163439	0.0707589	0.0202912	++	0.3105	0.0516	1.743e-09	0.002566
6	32523020	rs72844197	A/T	0.694372	0.636576	0.475037	0.0771063	2.51261e-10	0.613045	0.649133	0.127825	0.0718502	0.0743625	++	0.2889	0.0528	4.356e-08	0.001033
6	32523085	rs72492332	C/G	0.632343	0.609767	-0.347391	0.0691174	5.75456e-07	0.713645	0.622582	-0.224836	0.0757882	0.00324642	--	-0.2917	0.0513	1.282e-08	0.2339
6	32523349	rs35179057	T/C	0.60476	0.639652	-0.334154	0.0670081	6.7835e-07	0.679082	0.667663	-0.214988	0.0713546	0.00274871	--	-0.2782	0.049	1.398e-08	0.2252
6	32524221	rs190941511	T/G	0.0702939	0.499605	0.485489	0.132188	0.000384759	0.185748	0.577914	0.284895	0.0899799	0.00179742	++	0.3483	0.0747	3.079e-06	0.2116
6	32524258	rs72845722	T/C	0.661924	0.616366	-0.369199	0.0693623	1.26872e-07	0.723324	0.664276	-0.274924	0.0740758	0.00023471	--	-0.3251	0.0508	1.599e-10	0.3547
6	32524300	rs192509510	T/C	0.979771	0.458277	-0.57934	0.244683	0.0236486	0.831931	0.619555	-0.349738	0.0900672	0.000134673	--	-0.3771	0.0848	8.734e-06	0.3806
6	32524635	rs185753700	A/G	0.424783	0.695973	-0.364095	0.0660457	2.27811e-08	0.458615	0.64194	-0.126633	0.0704838	0.0720211	--	-0.2529	0.0484	1.723e-07	0.01432
6	32524672	rs76259812	A/C	0.653213	0.645422	-0.339707	0.0679394	6.69786e-07	0.764345	0.665349	-0.265947	0.0782284	0.000767377	--	-0.3079	0.0515	2.239e-09	0.4782
6	32524694	rs114500718	T/G	0.611509	0.665466	0.384738	0.0690412	1.48074e-08	0.575644	0.684102	0.107881	0.0690008	0.11724	++	0.246	0.049	5.128e-07	0.004723
6	32524711	rs139999228	T/C	0.796685	0.5384	-0.364696	0.0852162	2.52478e-05	0.895622	0.503222	-0.39966	0.121247	0.00127355	--	-0.3763	0.07	7.663e-08	0.8142
6	32524758	rs149390515	A/C	0.801879	0.541978	-0.379656	0.0852524	1.20522e-05	0.907135	0.497721	-0.297915	0.129309	0.0236042	--	-0.3548	0.0715	6.881e-07	0.599
6	32524765	rs146363280	A/T	0.463766	0.633605	-0.352665	0.0682394	1.81365e-07	0.575385	0.624088	-0.145519	0.0717695	0.0427825	--	-0.2542	0.0496	3.067e-07	0.03719
6	32524769	rs139726276	A/G	0.717761	0.647214	-0.342176	0.0702168	1.42748e-06	0.773698	0.704607	-0.280374	0.0768312	0.000307605	--	-0.314	0.052	1.596e-09	0.5542
6	32524772	rs116258010	A/G	0.450488	0.638892	-0.328765	0.0682197	1.14768e-06	0.529087	0.618377	-0.155172	0.072069	0.0312076	--	-0.2466	0.0497	7.122e-07	0.0814
6	32524778	rs115572650	T/C	0.444896	0.641476	-0.328751	0.0681839	1.12225e-06	0.432669	0.676198	-0.118751	0.0690869	0.0849957	--	-0.225	0.0487	3.876e-06	0.03115
6	32524817	rs142518779	C/G	0.502497	0.575132	0.317599	0.0702206	5.50896e-06	0.395408	0.564242	0.149612	0.0767217	0.0515314	++	0.2409	0.052	3.616e-06	0.1076
6	32524824	rs114020016	A/T	0.730208	0.629706	-0.276709	0.0723308	0.000153515	0.750479	0.68387	-0.344649	0.0751871	5.85906e-06	--	-0.3094	0.0523	3.364e-09	0.5165
6	32524829	rs115191729	A/T	0.26987	0.629635	0.276632	0.0723321	0.00015418	0.267681	0.751491	0.366342	0.0697871	2.08187e-07	++	0.3232	0.0504	1.457e-10	0.374
6	32524832	rs36218423	T/C	0.704859	0.587405	-0.314638	0.0731915	2.07157e-05	0.711434	0.656714	-0.347314	0.0734026	2.78628e-06	--	-0.331	0.052	2.007e-10	0.7535
6	32524870	rs116541769	T/C	0.268955	0.609926	0.299079	0.0737168	5.97227e-05	0.23891	0.712044	0.330285	0.0742563	1.12625e-05	++	0.3146	0.0525	2.097e-09	0.7664
6	32524918	rs9469174	A/C	0.199756	0.548557	0.322842	0.0853283	0.000194655	0.124529	0.544551	0.264222	0.108892	0.0169133	++	0.3005	0.0674	8.349e-06	0.6729
6	32525083	rs114624001	A/G	0.593839	0.595178	-0.327497	0.0702085	3.10333e-06	0.440793	0.697656	-0.114003	0.0676989	0.0914729	--	-0.2167	0.0489	9.434e-06	0.02922
6	32525092	rs115089463	A/G	0.273394	0.57566	0.36392	0.0763434	2.40766e-06	0.349999	0.555011	0.232018	0.077896	0.00300054	++	0.2992	0.0547	4.597e-08	0.2283
6	32525183	rs112403925	C/G	0.589002	0.678253	0.381282	0.0674306	9.3938e-09	0.588927	0.649493	0.124808	0.0708971	0.0775856	++	0.2593	0.0491	1.251e-07	0.009022
6	32525223	rs115187291	A/G	0.571756	0.668877	0.383112	0.0674028	8.16094e-09	0.551882	0.675635	0.111412	0.0688256	0.104909	++	0.2499	0.0483	2.351e-07	0.004961
6	32525306	rs182374257	A/T	0.682304	0.614327	-0.301359	0.07049	2.20674e-05	0.767353	0.641374	-0.192404	0.0801646	0.0173202	--	-0.2538	0.0531	1.798e-06	0.3092
6	32525352	rs190184574	A/C	0.654999	0.606318	-0.28366	0.0702671	5.92115e-05	0.74611	0.621859	-0.198832	0.0792239	0.0127672	--	-0.2462	0.0528	3.075e-06	0.4249
6	32525386	rs143237673	A/C	0.415493	0.678859	-0.377179	0.0675218	1.43459e-08	0.465778	0.661124	-0.100989	0.0693177	0.144721	--	-0.2425	0.0486	5.905e-07	0.004467
6	32525395	rs141572443	T/C	0.584373	0.679399	0.377167	0.0674943	1.41629e-08	0.533459	0.65875	0.0961144	0.0692765	0.164923	++	0.2401	0.0485	7.531e-07	0.003796
6	32525403	rs192989230	A/T	0.322566	0.592228	0.289804	0.071785	6.07125e-05	0.230469	0.635653	0.194907	0.0807692	0.0167254	++	0.2479	0.0539	4.203e-06	0.3816
6	32525436	rs146202737	A/T	0.74188	0.569253	-0.320622	0.0771505	3.99009e-05	0.769695	0.625903	-0.202867	0.0810457	0.0131178	--	-0.2646	0.0561	2.407e-06	0.2945
6	32525566	rs72845725	A/T	0.436057	0.532375	0.34665	0.0733588	2.37164e-06	0.413248	0.581023	0.177257	0.0738228	0.0165711	++	0.2624	0.0522	5.102e-07	0.1049
6	32525646	rs74324607	A/G	0.375303	0.669655	-0.427836	0.0702003	5.08169e-10	0.399792	0.740701	-0.149771	0.0667731	0.0242765	--	-0.2816	0.0486	6.671e-09	0.004252
6	32525674	rs72845727	A/C	0.35997	0.665129	-0.4463	0.0715822	1.86753e-10	0.369953	0.698422	-0.135633	0.0695866	0.0503464	--	-0.2863	0.0501	1.085e-08	0.001936
6	32525698	rs78650231	C/G	0.612772	0.669194	0.405554	0.0695973	3.00012e-09	0.583176	0.666213	0.158584	0.0700801	0.0231544	++	0.2827	0.0496	1.175e-08	0.01274
6	32525731	rs184149877	A/G	0.43993	0.681421	-0.379178	0.066437	7.26241e-09	0.487976	0.690972	-0.0785107	0.0675556	0.244872	--	-0.2311	0.0476	1.171e-06	0.001572
6	32525736	rs190202109	A/G	0.44181	0.684929	-0.377108	0.0662496	7.98508e-09	0.626855	0.594525	-0.145502	0.0748756	0.0524898	--	-0.2752	0.0498	3.287e-08	0.02101
6	32525780	rs140542936	T/C	0.564885	0.681101	0.378755	0.0666253	8.17173e-09	0.523733	0.702953	0.0866949	0.0668581	0.194311	++	0.233	0.0474	8.724e-07	0.002054
6	32525799	rs192020001	A/T	0.566239	0.681247	0.377622	0.0666382	9.11145e-09	0.529679	0.707248	0.108241	0.0667569	0.104422	++	0.243	0.0473	2.868e-07	0.004443
6	32525821	rs182032087	T/C	0.433795	0.681371	-0.377473	0.0666289	9.18989e-09	0.467564	0.701958	-0.115409	0.0670171	0.0845417	--	-0.247	0.0474	1.915e-07	0.005738
6	32525843	rs190044159	T/C	0.433129	0.677971	-0.379336	0.0667904	8.42402e-09	0.463909	0.711013	-0.11574	0.0667716	0.0824777	--	-0.2473	0.0474	1.819e-07	0.005431
6	32525865	rs188912067	C/G	0.563716	0.686971	0.389684	0.0663521	2.54239e-09	0.514727	0.683283	0.121583	0.0679508	0.0731519	++	0.2586	0.0477	5.741e-08	0.004923
6	32525876	rs184792502	T/C	0.573152	0.675033	0.377579	0.0670382	1.10721e-08	0.533478	0.676303	0.0954241	0.0685138	0.163221	++	0.2394	0.0481	6.489e-07	0.003366
6	32525878	rs186639906	T/G	0.426848	0.675033	-0.377579	0.0670382	1.10721e-08	0.467215	0.67521	-0.096053	0.068545	0.160654	--	-0.2397	0.0481	6.27e-07	0.003445
6	32525886	rs191442117	A/T	0.311228	0.566894	0.37111	0.0732628	5.03125e-07	0.338169	0.546881	0.175305	0.0793503	0.027741	++	0.2809	0.054	2.022e-07	0.0709
6	32525895	rs189581485	T/C	0.688772	0.566894	-0.37111	0.0732628	5.03108e-07	0.679546	0.559094	-0.235139	0.0789645	0.00306069	--	-0.3081	0.0539	1.101e-08	0.2086
6	32525903	rs181664429	T/C	0.427384	0.689282	-0.364992	0.0662729	2.33569e-08	0.490358	0.63264	-0.100001	0.0712022	0.159931	--	-0.2418	0.0487	6.88e-07	0.006651
6	32525913	rs146123957	T/C	0.402521	0.666451	-0.345417	0.0678752	2.44585e-07	0.442817	0.6338	-0.127028	0.0710229	0.0731117	--	-0.241	0.0493	9.963e-07	0.0268
6	32525915	rs185112674	A/G	0.402491	0.666529	-0.345996	0.0678808	2.33848e-07	0.421429	0.662911	-0.120383	0.0698196	0.0839497	--	-0.2362	0.0489	1.337e-06	0.021
6	32525939	rs113953220	C/G	0.643507	0.516955	-0.374149	0.0752636	7.56291e-07	0.603004	0.575313	-0.243875	0.07428	0.00104947	--	-0.3081	0.0531	6.458e-09	0.2198
6	32525947	rs181916895	C/G	0.803508	0.567932	-0.353905	0.0835408	3.11649e-05	0.797844	0.659302	-0.263873	0.0824023	0.00155098	--	-0.3082	0.0589	1.665e-07	0.4447
6	32525949	rs186571782	A/G	0.221264	0.556398	0.377194	0.0815078	5.1933e-06	0.209803	0.65277	0.274544	0.0814558	0.000865925	++	0.3258	0.0578	1.78e-08	0.3749
6	32526021	rs187792322	T/C	0.22918	0.606225	0.385929	0.0773885	8.95699e-07	0.143926	0.597644	0.230826	0.0981923	0.0204271	++	0.3264	0.061	8.877e-08	0.2165
6	32526035	rs114590821	A/G	0.441589	0.66263	-0.375733	0.0671475	1.45875e-08	0.459548	0.618255	-0.0761996	0.072056	0.289963	--	-0.2363	0.0493	1.657e-06	0.002449
6	32526060	rs182651216	A/G	0.359249	0.610727	0.404994	0.0692201	5.63294e-09	0.329095	0.581817	0.207098	0.0768271	0.00728704	++	0.3162	0.0516	9.121e-10	0.05659
6	32526074	rs188008023	T/C	0.454695	0.671425	-0.384278	0.0663914	4.60931e-09	0.456408	0.701583	-0.148121	0.0673419	0.0274008	--	-0.2677	0.0475	1.697e-08	0.01286
6	32526085	rs192638533	T/C	0.455221	0.672932	-0.386137	0.0663493	3.78111e-09	0.457769	0.708746	-0.147596	0.0669928	0.027157	--	-0.2678	0.0473	1.517e-08	0.01173
6	32526116	rs115428373	C/G	0.558987	0.665939	0.377384	0.0671408	1.24172e-08	0.551947	0.719247	0.132488	0.0666073	0.0461576	++	0.2538	0.0475	8.983e-08	0.009897
6	32526117	rs189959288	A/C	0.63664	0.618674	-0.397889	0.068999	9.17442e-09	0.790342	0.696761	-0.23156	0.0795013	0.0039381	--	-0.3263	0.0523	4.459e-10	0.1155
6	32526123	rs139447342	T/C	0.551328	0.66333	0.380014	0.066968	9.18992e-09	0.525239	0.672994	0.153236	0.0685131	0.0250034	++	0.269	0.0481	2.192e-08	0.01838
6	32526138	rs189560008	A/T	0.241004	0.620385	0.362518	0.0754964	2.1637e-06	0.318194	0.576203	0.120255	0.0785937	0.127126	++	0.2461	0.0547	6.731e-06	0.0268
6	32526169	rs185884622	T/C	0.76871	0.630001	-0.365097	0.075556	1.90993e-06	0.761237	0.638958	-0.278507	0.07883	0.000471232	--	-0.3236	0.0548	3.444e-09	0.4295
6	32526205	rs189557518	A/G	0.143774	0.521637	0.417743	0.0966898	2.4635e-05	0.137985	0.590175	0.207801	0.100675	0.0414635	++	0.3169	0.07	6.014e-06	0.1341
6	32526351	rs78274956	A/C	0.371734	0.620324	0.306838	0.0685569	8.3929e-06	0.333185	0.665951	0.290194	0.0712855	5.1956e-05	++	0.2988	0.0496	1.702e-09	0.8669
6	32526460	rs72492335	T/C	0.464496	0.610775	-0.393592	0.0698101	1.24666e-08	0.509757	0.587045	-0.145542	0.0730733	0.046305	--	-0.275	0.0507	5.71e-08	0.01448
6	32526540	rs73726819	A/G	0.605332	0.613332	-0.347251	0.0684922	4.40289e-07	0.669563	0.727634	-0.308464	0.0675418	5.78189e-06	--	-0.3276	0.0483	1.162e-11	0.6879
6	32526731	rs72845730	A/C	0.279876	0.641748	-0.442557	0.0789072	8.47879e-09	0.301246	0.675619	-0.242772	0.0759118	0.0012182	--	-0.3387	0.0549	6.975e-10	0.06914
6	32526800	rs115009756	A/G	0.382949	0.65469	-0.374694	0.0699876	5.33137e-08	0.401994	0.657477	-0.150611	0.0710519	0.0333959	--	-0.2642	0.0501	1.308e-07	0.02521
6	32526805	rs115789421	A/G	0.381703	0.65056	-0.375558	0.0701524	5.30066e-08	0.40238	0.662126	-0.151834	0.0707913	0.0313508	--	-0.2645	0.05	1.234e-07	0.02534
6	32526811	rs116229360	A/G	0.381703	0.65056	-0.375558	0.0701525	5.30087e-08	0.40311	0.660959	-0.154205	0.0708227	0.0288601	--	-0.2658	0.05	1.086e-07	0.02697
6	32527093	rs79140398	T/C	0.754503	0.546677	-0.266151	0.0806427	0.00109982	0.814784	0.575817	-0.396086	0.0897773	1.47075e-05	--	-0.3243	0.0602	7.295e-08	0.2834
6	32527158	rs116267844	A/C	0.831941	0.512784	-0.331494	0.0932148	0.000485047	0.901666	0.600387	-0.404478	0.111684	0.00041683	--	-0.3615	0.0719	4.869e-07	0.6172
6	32527218	rs182890820	A/T	0.842489	0.51793	-0.29378	0.0956841	0.00256194	0.921482	0.652351	-0.388683	0.117307	0.00127442	--	-0.3318	0.0744	8.333e-06	0.5322
6	32527342	rs66766808	A/G	0.591637	0.585097	-0.33713	0.0699818	1.56495e-06	0.579288	0.661849	-0.195001	0.0689093	0.00475437	--	-0.2649	0.0493	7.724e-08	0.1494
6	32527351	rs72492337	T/G	0.408362	0.585097	0.337125	0.0699817	1.5654e-06	0.428807	0.643792	0.217743	0.069923	0.00188358	++	0.2773	0.0497	2.346e-08	0.2293
6	32527461	rs116551340	A/C	0.800075	0.561443	-0.358847	0.0838011	2.60221e-05	0.887138	0.594366	-0.270397	0.107624	0.0135375	--	-0.3254	0.0664	9.516e-07	0.5182
6	32530081	rs72845749	T/C	0.471911	0.649739	0.376929	0.0659317	1.00574e-08	0.550706	0.679197	0.229806	0.0695455	0.000904283	++	0.3072	0.048	1.606e-10	0.1262
6	32530093	rs72845750	T/G	0.528089	0.649739	-0.37693	0.0659317	1.00564e-08	0.413862	0.695361	-0.220903	0.0697161	0.00143872	--	-0.3032	0.0481	2.905e-10	0.1053
6	32530144	rs80142174	A/G	0.57045	0.624948	-0.356388	0.0669989	1.04605e-07	0.467515	0.692044	-0.138165	0.0679291	0.0415009	--	-0.2486	0.0479	2.082e-07	0.0227
6	32530145	rs76454806	T/C	0.57045	0.624948	-0.356388	0.0669989	1.04605e-07	0.478537	0.684867	-0.138388	0.0681093	0.041767	--	-0.249	0.0479	2.065e-07	0.02303
6	32530190	rs115469967	A/G	0.467354	0.654559	0.376546	0.0656796	9.18252e-09	0.56899	0.700368	0.204465	0.0682817	0.00262953	++	0.2937	0.0475	6.375e-10	0.0704
6	32530200	rs116594477	A/G	0.468596	0.651268	0.376348	0.065828	1.00849e-08	0.573994	0.709232	0.219511	0.0680563	0.00118563	++	0.3004	0.0475	2.538e-10	0.09893
6	32530285	rs72845752	T/C	0.472626	0.646698	0.373868	0.0660687	1.41599e-08	0.575978	0.737855	0.216322	0.0664777	0.00106146	++	0.2955	0.047	3.372e-10	0.09404
6	32530286	rs72845754	A/G	0.527374	0.646698	-0.373869	0.0660687	1.41593e-08	0.424021	0.737857	-0.216331	0.0664778	0.00106095	--	-0.2955	0.047	3.369e-10	0.09406
6	32530321	rs111430173	C/G	0.518699	0.65546	-0.374754	0.0656543	1.04215e-08	0.402634	0.716952	-0.24285	0.0684517	0.000352349	--	-0.3115	0.0476	5.848e-11	0.1659
6	32530778	rs115774308	T/G	0.395235	0.621962	0.381239	0.0677068	1.91645e-08	0.456095	0.646752	0.200526	0.0698837	0.00408112	++	0.2936	0.0488	1.805e-09	0.0643
6	32530819	rs111769716	C/G	0.612169	0.630117	-0.376046	0.0672938	2.48424e-08	0.547874	0.657521	-0.124184	0.0692849	0.0730874	--	-0.2536	0.0485	1.667e-07	0.009387
6	32530841	rs76666064	C/G	0.393616	0.630849	0.392995	0.0673009	5.59828e-09	0.445823	0.645173	0.155094	0.0701596	0.0270532	++	0.2788	0.0488	1.076e-08	0.01478
6	32530869	rs147315656	A/T	0.606662	0.634201	-0.389127	0.0671297	7.21402e-09	0.557239	0.645382	-0.15454	0.0701196	0.0275303	--	-0.2768	0.0487	1.305e-08	0.01607
6	32530904	rs151297998	T/C	0.608337	0.642308	-0.360441	0.0666402	6.74869e-08	0.598305	0.623838	-0.207033	0.0718221	0.00399855	--	-0.2894	0.049	3.634e-09	0.1188
6	32530929	rs75503609	A/G	0.408927	0.631169	0.355285	0.0670946	1.23988e-07	0.434609	0.613594	0.250626	0.0717019	0.000475072	++	0.3063	0.0492	4.703e-10	0.2884
6	32530944	rs140569663	A/G	0.414323	0.630239	0.375437	0.0671477	2.32667e-08	0.425269	0.604713	0.277734	0.0723464	0.000124786	++	0.3302	0.0494	2.359e-11	0.3241
6	32530946	rs149685121	T/C	0.585677	0.630239	-0.375437	0.0671477	2.32667e-08	0.571521	0.603832	-0.269848	0.0723613	0.000193453	--	-0.3265	0.0494	3.909e-11	0.2866
6	32530952	rs145520715	T/C	0.42125	0.632994	0.379977	0.0670836	1.50908e-08	0.438857	0.596265	0.269849	0.0727674	0.000208462	++	0.3293	0.0495	2.925e-11	0.2677
6	32530954	rs148812784	T/C	0.57875	0.632994	-0.379977	0.0670836	1.50905e-08	0.558128	0.59713	-0.25631	0.0726714	0.000419648	--	-0.323	0.0495	6.719e-11	0.2129
6	32530955	rs145245177	C/G	0.42125	0.632994	0.379977	0.0670836	1.50905e-08	0.435595	0.594058	0.269644	0.0729226	0.00021814	++	0.3293	0.0496	3.048e-11	0.2673
6	32531043	rs111843909	T/C	0.439648	0.639526	0.364603	0.0665242	4.21792e-08	0.465077	0.651909	0.268908	0.0692364	0.00010169	++	0.3186	0.0482	3.698e-11	0.3208
6	32531245	rs75454565	T/C	0.436879	0.647627	0.355694	0.0655731	6.01934e-08	0.425707	0.685466	0.229848	0.067783	0.000714607	++	0.2948	0.0473	4.663e-10	0.1838
6	32531253	rs67283303	T/C	0.466232	0.643127	0.344927	0.0657562	1.51304e-07	0.496181	0.664745	0.253575	0.0687821	0.000220907	++	0.3012	0.0477	2.736e-10	0.3389
6	32531320	rs112083186	A/T	0.463787	0.639753	0.358197	0.0660845	5.76485e-08	0.458178	0.673528	0.278041	0.0682734	4.64495e-05	++	0.3194	0.0477	2.09e-11	0.4007
6	32531348	rs111865406	T/G	0.52947	0.645361	-0.356339	0.0658471	5.95916e-08	0.539552	0.682039	-0.289523	0.0674938	1.78364e-05	--	-0.3237	0.0473	7.845e-12	0.4803
6	32531377	rs72845768	T/C	0.520099	0.654557	-0.373381	0.0657618	1.25354e-08	0.54349	0.686172	-0.31207	0.0674933	3.7363e-06	--	-0.3435	0.0473	3.757e-13	0.5169
6	32531385	rs72492340	T/C	0.520099	0.654557	-0.373382	0.0657618	1.25342e-08	0.536959	0.684706	-0.3153	0.06753	2.95873e-06	--	-0.3451	0.0473	2.97e-13	0.5393
6	32531418	rs113504992	T/G	0.476329	0.657326	0.372847	0.0655793	1.20928e-08	0.461799	0.686082	0.307273	0.0674778	5.18704e-06	++	0.3409	0.0472	5.137e-13	0.4876
6	32531487	rs143321288	A/G	0.423809	0.594795	0.379049	0.0690669	4.19115e-08	0.35183	0.718751	0.307261	0.0668059	4.84061e-06	++	0.3419	0.0482	1.312e-12	0.4568
6	32531582	rs148866368	A/G	0.383258	0.648785	0.371545	0.0664291	2.46041e-08	0.35844	0.652165	0.139923	0.0718014	0.0520506	++	0.2646	0.049	6.51e-08	0.01833
6	32531602	rs146621647	T/C	0.43133	0.64656	0.385803	0.0660697	5.18082e-09	0.360277	0.671872	0.255548	0.0700342	0.000279436	++	0.3244	0.0482	1.779e-11	0.1778
6	32531606	rs139013960	C/G	0.568124	0.646131	-0.388168	0.0660767	4.18056e-09	0.509533	0.652656	-0.204797	0.0697407	0.00325789	--	-0.3013	0.0482	3.93e-10	0.05725
6	32531636	rs72492341	C/G	0.556603	0.656626	-0.38506	0.0654506	3.90749e-09	0.583468	0.627007	-0.258419	0.0714993	0.000308672	--	-0.3272	0.0485	1.464e-11	0.1931
6	32531706	rs114633631	A/C	0.421411	0.612463	0.397777	0.067881	4.60229e-09	0.431389	0.634359	0.173116	0.0712072	0.0151191	++	0.2907	0.0493	3.804e-09	0.02291
6	32531709	rs146459439	A/G	0.41656	0.607044	0.401392	0.0681712	3.93535e-09	0.363547	0.61307	0.237985	0.0736039	0.00127829	++	0.3258	0.0502	8.644e-11	0.1047
6	32531715	rs139796058	A/T	0.420746	0.61341	0.401463	0.067853	3.26685e-09	0.456563	0.677593	0.229709	0.0681282	0.000742306	++	0.3158	0.0483	6.012e-11	0.07518
6	32531734	rs151210153	A/G	0.419987	0.616096	0.40156	0.0677108	2.9977e-09	0.414568	0.686961	0.23315	0.067928	0.000610779	++	0.3175	0.0481	4.249e-11	0.08027
6	32531770	rs80011743	A/G	0.553777	0.62163	-0.399934	0.0673061	2.62754e-09	0.534115	0.663266	-0.249975	0.069159	0.000299175	--	-0.3269	0.0484	1.473e-11	0.1216
6	32531852	rs114418909	T/C	0.600003	0.583827	-0.395675	0.0696945	1.44392e-08	0.747602	0.621356	-0.349172	0.0788878	1.19276e-05	--	-0.3753	0.0524	8.298e-13	0.6599
6	32531853	rs116479032	A/G	0.40001	0.583788	0.3957	0.0696962	1.44204e-08	0.253746	0.620276	0.350514	0.0790027	1.13392e-05	++	0.3759	0.0525	7.859e-13	0.6692
6	32531887	rs142198554	T/C	0.426812	0.60994	0.403329	0.0679345	2.8306e-09	0.40344	0.680233	0.26194	0.0686179	0.000139966	++	0.3332	0.0485	6.159e-12	0.1447
6	32531924	rs75019606	A/C	0.566305	0.614493	-0.399352	0.067544	3.2398e-09	0.543113	0.680323	-0.216402	0.0678435	0.0014201	--	-0.3081	0.0481	1.429e-10	0.05696
6	32531952	rs146496868	T/C	0.388862	0.629114	0.405109	0.0675175	2.12267e-09	0.358497	0.652159	0.1742	0.0710197	0.0145388	++	0.2953	0.0491	1.838e-09	0.01891
6	32531953	rs139150243	A/G	0.611138	0.629114	-0.405108	0.0675176	2.12277e-09	0.637888	0.647404	-0.170151	0.071171	0.0172062	--	-0.2936	0.0492	2.353e-09	0.01704
6	32531969	rs143653571	A/G	0.414758	0.624144	0.371867	0.0671498	3.10935e-08	0.403046	0.660128	0.24763	0.0695291	0.000378687	++	0.3118	0.0485	1.271e-10	0.2004
6	32531993	rs113586785	T/C	0.383614	0.633962	-0.393128	0.0706971	1.54731e-08	0.364716	0.717898	-0.247246	0.0697617	0.000344463	--	-0.3191	0.0498	1.538e-10	0.1434
6	32532004	rs112562347	T/C	0.349296	0.609767	0.353966	0.0692403	3.76215e-07	0.303755	0.749811	0.354309	0.0677308	2.10284e-07	++	0.3541	0.0486	3.19e-13	0.9972
6	32532021	rs112512219	A/G	0.677596	0.620168	-0.354057	0.0694578	4.30582e-07	0.719686	0.782279	-0.323252	0.0673514	2.01841e-06	--	-0.3382	0.0485	3.243e-12	0.7511
6	32532071	rs142162694	T/C	0.377317	0.636347	0.370694	0.0673941	4.25367e-08	0.263634	0.632162	0.321732	0.0763953	3.07262e-05	++	0.3492	0.0507	5.871e-12	0.6321
6	32532075	rs139868705	A/C	0.375469	0.642234	0.371331	0.0671627	3.61763e-08	0.262584	0.632472	0.320791	0.0764839	3.31219e-05	++	0.3493	0.0507	5.433e-12	0.6208
6	32532078	rs149705942	T/G	0.418602	0.671835	-0.37602	0.067493	1.56414e-08	0.456035	0.672646	-0.15468	0.0691704	0.0249633	--	-0.2679	0.0485	3.308e-08	0.02252
6	32532128	rs114164335	T/C	0.659763	0.641485	-0.375387	0.0682167	4.53848e-08	0.734333	0.691317	-0.291578	0.0735794	8.65862e-05	--	-0.3366	0.0502	2.056e-11	0.4054
6	32532149	rs114769669	T/G	0.603164	0.664081	0.385698	0.0687657	1.17937e-08	0.594379	0.674072	0.180945	0.0699463	0.00931967	++	0.2849	0.0492	7.138e-09	0.03758
6	32532172	rs142670190	T/C	0.325509	0.625693	0.365328	0.0694427	1.76492e-07	0.23657	0.671145	0.287397	0.0770295	0.000223379	++	0.3303	0.0518	1.779e-10	0.4541
6	32532178	rs142127023	T/C	0.325852	0.625114	0.365992	0.0694665	1.69211e-07	0.234391	0.663666	0.273568	0.077598	0.000485738	++	0.3248	0.052	4.083e-10	0.3767
6	32532179	rs144412121	A/G	0.674408	0.625883	-0.3666	0.0694322	1.59251e-07	0.76859	0.66078	-0.274442	0.0781108	0.000508601	--	-0.3259	0.0521	3.99e-10	0.3797
6	32532242	rs116170510	A/G	0.61321	0.636554	-0.386162	0.0672357	9.93021e-09	0.692475	0.69115	-0.259715	0.0710728	0.000284971	--	-0.3264	0.049	2.823e-11	0.1979
6	32532262	rs114452447	A/G	0.385352	0.640113	0.387121	0.0671004	8.55645e-09	0.322408	0.674532	0.241918	0.0709612	0.000703363	++	0.3185	0.0489	7.69e-11	0.1386
6	32532324	rs138129967	C/G	0.384356	0.641271	0.389779	0.0670348	6.56372e-09	0.316404	0.673513	0.226246	0.0713524	0.00162565	++	0.313	0.049	1.756e-10	0.09611
6	32532385	rs72492343	T/C	0.436979	0.634575	0.389044	0.0666127	5.06802e-09	0.374948	0.636509	0.248422	0.0711	0.000502302	++	0.3232	0.0488	3.525e-11	0.1505
6	32532402	rs66754072	A/G	0.441837	0.634524	0.40518	0.0667438	1.20759e-09	0.370504	0.642668	0.254331	0.0709144	0.000355952	++	0.3342	0.0488	7.41e-12	0.1228
6	32532494	rs72492344	A/G	0.444314	0.630534	0.395682	0.0666834	2.86639e-09	0.350044	0.648094	0.232259	0.0714169	0.0012161	++	0.3194	0.0489	6.647e-11	0.09568
6	32532508	rs113369856	A/G	0.439473	0.623684	0.401354	0.067057	2.11097e-09	0.364148	0.651071	0.238782	0.0708215	0.000792109	++	0.3244	0.0489	3.227e-11	0.09682
6	32532546	rs114435848	T/C	0.391796	0.63264	0.410855	0.067283	1.0875e-09	0.273904	0.711063	0.320244	0.072096	1.08715e-05	++	0.3686	0.0494	8.379e-14	0.36
6	32532556	rs116640755	T/G	0.587459	0.675127	0.411276	0.06793	7.38876e-10	0.520536	0.665564	0.123879	0.0688651	0.0716249	++	0.2693	0.0485	2.897e-08	0.00308
6	32532566	rs114207252	A/G	0.393772	0.636309	0.403008	0.0670442	1.95356e-09	0.273684	0.701504	0.321128	0.072513	1.15531e-05	++	0.3652	0.0494	1.471e-13	0.4088
6	32532577	rs116335331	T/C	0.398172	0.626264	0.405451	0.0674781	1.97517e-09	0.308088	0.746661	0.32855	0.0676597	1.47023e-06	++	0.367	0.048	1.97e-14	0.4228
6	32532578	rs115623335	A/G	0.406473	0.665052	-0.410429	0.06862	1.17467e-09	0.453826	0.678591	-0.166114	0.0686064	0.0151837	--	-0.2881	0.0487	3.329e-09	0.01214
6	32532599	rs67011649	A/G	0.575288	0.622426	-0.379516	0.0672203	1.65968e-08	0.640511	0.726915	-0.332082	0.0661781	6.06081e-07	--	-0.3554	0.0473	6.05e-14	0.6164
6	32532615	rs72492345	T/C	0.369459	0.654755	-0.41866	0.0706754	1.53481e-09	0.413567	0.640171	-0.21903	0.0720572	0.00224997	--	-0.3206	0.0507	2.453e-10	0.04881
6	32532645	rs115077617	C/G	0.425277	0.630044	0.387121	0.0669375	7.35435e-09	0.372233	0.725738	0.298922	0.0661191	6.82497e-06	++	0.3424	0.0472	4.133e-13	0.3504
6	32532692	rs114106672	A/G	0.422244	0.62695	0.389037	0.0670547	6.66618e-09	0.393049	0.68183	0.263733	0.0677875	0.000106215	++	0.327	0.0479	8.358e-12	0.1905
6	32532719	rs113573823	C/G	0.438288	0.624292	0.393077	0.0670026	4.38547e-09	0.400534	0.671993	0.266997	0.0681141	9.41811e-05	++	0.331	0.048	5.116e-12	0.1887
6	32532741	rs111383925	T/C	0.561295	0.626688	-0.38831	0.0669106	6.38128e-09	0.63438	0.647418	-0.242524	0.0705909	0.00062687	--	-0.3192	0.0488	5.848e-11	0.1354
6	32532746	rs111566749	A/G	0.4386	0.626476	0.388793	0.0669258	6.16107e-09	0.33766	0.672635	0.276176	0.0700622	8.95875e-05	++	0.335	0.0486	5.393e-12	0.2469
6	32532782	rs72492346	T/C	0.544913	0.642301	-0.393292	0.0660685	2.50528e-09	0.623572	0.707687	-0.287444	0.0665338	1.72735e-05	--	-0.3407	0.0471	4.541e-13	0.2608
6	32532826	rs73726841	A/C	0.599763	0.620011	-0.405561	0.0677559	2.27015e-09	0.655487	0.697449	-0.292011	0.0684193	2.24017e-05	--	-0.3493	0.0483	4.961e-13	0.2401
6	32532898	rs68123572	T/C	0.541875	0.637542	-0.381659	0.0662534	7.9755e-09	0.583171	0.688758	-0.251806	0.0671585	0.000185236	--	-0.3175	0.0473	2.001e-11	0.1703
6	32532928	rs68146539	A/C	0.613177	0.592206	-0.358115	0.0696628	3.04145e-07	0.691992	0.694773	-0.263313	0.0698052	0.000183212	--	-0.3107	0.0495	3.441e-10	0.3383
6	32533016	rs114905947	C/G	0.445183	0.637671	0.375044	0.0663185	1.53028e-08	0.366853	0.720881	0.272771	0.0666154	4.63417e-05	++	0.3241	0.0472	6.493e-12	0.2784
6	32533042	rs73726843	C/G	0.446999	0.642886	0.37268	0.0660607	1.65715e-08	0.378039	0.726642	0.291645	0.0660194	1.09762e-05	++	0.3321	0.0469	1.403e-12	0.3874
6	32533096	rs147819405	A/G	0.41017	0.648328	0.374495	0.0660972	1.518e-08	0.378719	0.668747	0.230481	0.0694404	0.000939775	++	0.3059	0.0481	1.951e-10	0.1345
6	32533102	rs148883425	A/G	0.591061	0.64769	-0.379853	0.0661377	9.65222e-09	0.601282	0.656146	-0.213379	0.0700925	0.00238327	--	-0.3013	0.0483	4.389e-10	0.08528
6	32533118	rs115573308	T/G	0.397725	0.636045	0.375052	0.066972	2.27383e-08	0.313846	0.682064	0.233689	0.0711145	0.00109542	++	0.3085	0.0489	2.922e-10	0.1494
6	32533142	rs72492347	A/G	0.602012	0.634345	-0.374614	0.0670247	2.42457e-08	0.64472	0.641128	-0.148677	0.0721987	0.0401234	--	-0.2699	0.0493	4.441e-08	0.02233
6	32533291	rs146280841	A/T	0.341083	0.559713	0.341055	0.0730428	3.5702e-06	0.32282	0.587698	0.243192	0.0759041	0.00146214	++	0.2939	0.0528	2.653e-08	0.3547
6	32533293	rs148731245	T/C	0.659752	0.558654	-0.334562	0.0730926	5.53457e-06	0.675966	0.585965	-0.244694	0.0759947	0.00138363	--	-0.2913	0.0529	3.625e-08	0.3959
6	32533299	rs141124032	A/G	0.66547	0.551813	-0.343683	0.0735826	3.57736e-06	0.675511	0.588725	-0.261289	0.0755803	0.000597252	--	-0.3035	0.0529	9.769e-09	0.4365
6	32533327	rs111290332	A/G	0.335877	0.557595	0.354898	0.0731665	1.49288e-06	0.286576	0.675711	0.303866	0.0725883	3.37189e-05	++	0.3291	0.0517	1.983e-10	0.6219
6	32533392	rs113737511	A/G	0.594892	0.619697	-0.370402	0.067595	4.44728e-08	0.643363	0.658748	-0.232548	0.0703163	0.000991895	--	-0.3041	0.0489	5.101e-10	0.1592
6	32533420	rs139128138	T/G	0.597336	0.614498	-0.373237	0.068042	4.30114e-08	0.597825	0.633832	-0.174658	0.0705883	0.0135041	--	-0.2774	0.0492	1.686e-08	0.04363
6	32533421	rs149932905	A/G	0.5939	0.622579	-0.370841	0.067457	4.01066e-08	0.605266	0.628819	-0.177303	0.0709181	0.0125897	--	-0.2788	0.0491	1.338e-08	0.04886
6	32533440	rs115156211	A/C	0.406656	0.621773	0.37946	0.0673527	1.84306e-08	0.41906	0.599932	0.165019	0.0720541	0.0222292	++	0.2793	0.0494	1.565e-08	0.03032
6	32533468	rs115277180	T/C	0.597585	0.623716	-0.392618	0.0672616	5.63542e-09	0.58605	0.599418	-0.159918	0.0723316	0.0273119	--	-0.2845	0.0494	8.712e-09	0.01893
6	32533479	rs148743468	T/C	0.600213	0.620301	-0.39204	0.0675817	7.01382e-09	0.580854	0.596721	-0.162152	0.0724856	0.0255111	--	-0.285	0.0496	9.333e-09	0.02084
6	32533480	rs143742917	A/G	0.399787	0.620301	0.39204	0.0675817	7.01382e-09	0.42064	0.597764	0.163109	0.0724317	0.0245389	++	0.2853	0.0496	8.836e-09	0.02133
6	32533483	rs146783438	A/C	0.399787	0.620301	0.39204	0.0675817	7.01394e-09	0.362108	0.61931	0.219943	0.0727851	0.00263006	++	0.3122	0.0497	3.388e-10	0.08433
6	32533523	rs182767311	T/C	0.613123	0.62278	-0.388275	0.0677754	1.10003e-08	0.621357	0.62931	-0.164268	0.0715897	0.0220833	--	-0.2822	0.0494	1.117e-08	0.0236
6	32533527	rs187503174	T/C	0.385643	0.621862	0.392967	0.0678599	7.64573e-09	0.385901	0.604045	0.149474	0.0730724	0.0411927	++	0.28	0.0499	2.028e-08	0.015
6	32533549	rs145872254	A/T	0.618185	0.630275	-0.389445	0.0674787	8.60842e-09	0.702962	0.653147	-0.223293	0.0735438	0.00256672	--	-0.3134	0.0499	3.429e-10	0.09725
6	32533553	rs193192981	A/G	0.616254	0.632226	-0.382302	0.0673727	1.51426e-08	0.652123	0.611693	-0.148276	0.0740823	0.0460411	--	-0.2762	0.05	3.401e-08	0.0199
6	32533684	rs138912409	A/C	0.415445	0.650916	0.353845	0.065825	7.87946e-08	0.351417	0.619323	0.230738	0.0730587	0.00167276	++	0.2986	0.0491	1.189e-09	0.2124
6	32533686	rs143506542	T/G	0.415445	0.650916	0.353845	0.065825	7.87947e-08	0.345204	0.620108	0.239421	0.0734518	0.00118324	++	0.3028	0.0492	7.625e-10	0.2478
6	32533718	rs145896370	A/C	0.405925	0.637302	0.354191	0.0667839	1.1838e-07	0.299469	0.706453	0.270416	0.0706385	0.000145247	++	0.3146	0.0487	1.067e-10	0.3906
6	32533749	rs183667786	T/C	0.602837	0.630149	-0.355761	0.0672039	1.27084e-07	0.713331	0.694983	-0.274164	0.0722569	0.000167279	--	-0.3179	0.0494	1.244e-10	0.4101
6	32533843	rs111529629	A/G	0.605913	0.622192	-0.345744	0.0677056	3.50348e-07	0.702373	0.651968	-0.258	0.0734476	0.000491481	--	-0.3054	0.05	9.954e-10	0.3816
6	32533856	rs112479577	A/C	0.394287	0.622199	0.347053	0.0676984	3.15254e-07	0.303047	0.648884	0.242067	0.0733855	0.00105787	++	0.2987	0.05	2.238e-09	0.2949
6	32533903	rs188265524	A/G	0.633816	0.58466	-0.326136	0.0705516	4.14007e-06	0.756326	0.638378	-0.272089	0.0788631	0.000635093	--	-0.3021	0.0528	1.052e-08	0.6109
6	32533905	rs181190479	A/G	0.632026	0.587076	-0.326998	0.0703202	3.61625e-06	0.751198	0.638693	-0.277198	0.0781893	0.000447113	--	-0.3047	0.0525	6.455e-09	0.6371
6	32533964	rs145219524	A/T	0.654426	0.586456	-0.366409	0.0709124	2.77619e-07	0.77927	0.635052	-0.285924	0.0814097	0.000516147	--	-0.3316	0.0537	6.518e-10	0.4577
6	32533972	rs189832895	T/C	0.348462	0.5891	0.366653	0.0707831	2.5817e-07	0.229445	0.609103	0.252158	0.0823938	0.002453	++	0.318	0.0539	3.672e-09	0.2937
6	32533977	rs181939518	T/C	0.651497	0.589116	-0.366667	0.0707811	2.57655e-07	0.766618	0.599448	-0.248348	0.08251	0.00288373	--	-0.3164	0.0539	4.45e-09	0.2782
6	32533988	rs142475334	A/G	0.374136	0.613887	0.384964	0.0689847	2.66559e-08	0.264789	0.619018	0.270183	0.0782252	0.000621629	++	0.3347	0.0519	1.174e-10	0.2729
6	32533998	rs187085470	T/G	0.637199	0.60611	-0.365846	0.0693935	1.53125e-07	0.765857	0.616219	-0.252198	0.0812897	0.00213002	--	-0.3179	0.053	1.991e-09	0.2895
6	32534068	rs116299701	A/G	0.365861	0.606358	0.389576	0.0697432	2.60827e-08	0.262132	0.658558	0.290409	0.0756582	0.000143971	++	0.3439	0.0515	2.374e-11	0.337
6	32534097	rs137953098	T/C	0.49627	0.632483	-0.365111	0.0674834	4.97884e-08	0.621177	0.566988	-0.121627	0.076391	0.111979	--	-0.2582	0.0508	3.672e-07	0.01733
6	32534112	rs138648856	A/C	0.367133	0.619345	0.371492	0.0684992	6.53761e-08	0.221442	0.676974	0.219702	0.0789698	0.0058627	++	0.3062	0.052	3.765e-09	0.148
6	32534325	rs142891616	T/C	0.377945	0.628162	0.388169	0.0678186	1.13511e-08	0.239676	0.660309	0.271812	0.0772098	0.000495276	++	0.3374	0.0512	4.234e-11	0.2593
6	32534357	rs62405647	T/C	0.394597	0.630076	0.382898	0.0674626	1.45432e-08	0.458789	0.625747	0.15405	0.0708228	0.0296379	++	0.2739	0.049	2.343e-08	0.01977
6	32534360	rs115018431	A/T	0.614112	0.634459	-0.391578	0.0673969	6.72718e-09	0.7363	0.671707	-0.274912	0.0744677	0.000255949	--	-0.339	0.0502	1.413e-11	0.2472
6	32534491	rs62405649	A/G	0.727511	0.58908	0.399007	0.0818005	5.81387e-07	0.71999	0.625869	0.184449	0.0796805	0.0195725	++	0.2888	0.0573	4.667e-07	0.06126
6	32534588	rs116180191	A/T	0.401739	0.620915	0.367898	0.0675096	5.29588e-08	0.227956	0.628799	0.292489	0.0797585	0.00029427	++	0.3364	0.0517	7.941e-11	0.4722
6	32534590	rs115022629	A/G	0.445029	0.63079	-0.371965	0.0684055	3.77168e-08	0.441811	0.690877	-0.118547	0.0682544	0.0818143	--	-0.2448	0.0485	4.493e-07	0.008993
6	32534605	rs77087101	A/G	0.437821	0.634851	-0.370095	0.0683263	4.21892e-08	0.436461	0.6967	-0.129586	0.0682314	0.0569589	--	-0.2495	0.0485	2.637e-07	0.0131
6	32534640	rs73397495	T/C	0.61016	0.613027	-0.372206	0.0682826	5.44495e-08	0.751118	0.672456	-0.281915	0.0754585	0.000221591	--	-0.3315	0.0508	6.962e-11	0.3768
6	32534675	rs114328264	T/C	0.398308	0.619755	0.351106	0.0677724	2.35676e-07	0.239647	0.670043	0.298036	0.0764274	0.000118012	++	0.3277	0.0509	1.218e-10	0.6048
6	32534694	rs114871922	T/C	0.396253	0.615526	0.343643	0.0680553	4.73287e-07	0.238556	0.653306	0.267174	0.0779014	0.000696903	++	0.3105	0.0515	1.599e-09	0.4614
6	32534695	rs150158088	A/G	0.603747	0.615526	-0.343643	0.0680553	4.73277e-07	0.760818	0.651625	-0.25774	0.0780696	0.00109388	--	-0.3065	0.0515	2.669e-09	0.4086
6	32534757	rs144297022	A/G	0.61415	0.617666	-0.347296	0.0680785	3.66471e-07	0.735619	0.721388	-0.216632	0.0725897	0.00307888	--	-0.2861	0.0499	9.577e-09	0.1909
6	32534799	rs145940852	A/T	0.390085	0.594429	0.354351	0.0688969	2.94266e-07	0.303488	0.65654	0.213509	0.0732491	0.00380332	++	0.2881	0.0504	1.072e-08	0.1629
6	32534817	rs115974074	A/G	0.38873	0.597202	0.353571	0.0687672	2.97069e-07	0.298551	0.656265	0.222537	0.0736097	0.00269378	++	0.2924	0.0504	6.782e-09	0.195
6	32534828	rs188638737	T/C	0.373276	0.609729	0.34251	0.0686176	6.65603e-07	0.287526	0.650492	0.219842	0.0745639	0.00343326	++	0.2862	0.0507	1.647e-08	0.2278
6	32534872	rs111425203	T/C	0.419997	0.620311	0.401942	0.0677051	2.95158e-09	0.319931	0.688414	0.199378	0.0706384	0.00501877	++	0.3048	0.0491	5.245e-10	0.03918
6	32534943	rs114437875	T/C	0.395628	0.627995	0.389178	0.0672957	7.85065e-09	0.424625	0.628996	0.184689	0.0707461	0.00910415	++	0.2919	0.049	2.477e-09	0.03695
6	32534950	rs143029262	A/C	0.38982	0.623231	0.391879	0.0676626	7.53299e-09	0.460338	0.660648	0.180782	0.0689535	0.00870789	++	0.2882	0.0485	2.786e-09	0.0295
6	32534953	rs146680043	T/C	0.61018	0.623231	-0.391879	0.0676626	7.53299e-09	0.562451	0.650273	-0.1775	0.069586	0.0107988	--	-0.2875	0.0487	3.543e-09	0.02779
6	32535036	rs114261210	T/C	0.400992	0.617922	0.363285	0.0676974	8.51164e-08	0.392823	0.615342	0.246417	0.0717563	0.000618412	++	0.3082	0.0494	4.555e-10	0.2379
6	32535039	rs115133587	A/C	0.598839	0.618005	-0.366939	0.0677087	6.33249e-08	0.548377	0.622316	-0.166458	0.0709469	0.0190528	--	-0.2712	0.0492	3.473e-08	0.04171
6	32535068	rs141743001	A/T	0.391633	0.623931	0.377937	0.0676533	2.49412e-08	0.4158	0.609638	0.149988	0.0723685	0.0384913	++	0.2715	0.0496	4.466e-08	0.0219
6	32535096	rs115938180	T/C	0.621106	0.632261	-0.363772	0.0675878	8.06777e-08	0.588678	0.622539	-0.150542	0.071806	0.0362651	--	-0.2634	0.0494	9.714e-08	0.03124
6	32535107	rs186623044	A/C	0.620917	0.6323	-0.363821	0.0675933	8.04931e-08	0.567017	0.619914	-0.141356	0.071393	0.0478188	--	-0.2585	0.0493	1.555e-07	0.02419
6	32535111	rs191320815	T/C	0.620917	0.6323	-0.363821	0.0675933	8.04931e-08	0.603008	0.612996	-0.136659	0.0725338	0.0599643	--	-0.2581	0.0496	2.01e-07	0.02246
6	32535114	rs138805505	T/C	0.376436	0.633413	0.365473	0.0675746	7.01397e-08	0.380369	0.612849	0.174597	0.072626	0.0164779	++	0.2768	0.0497	2.512e-08	0.05526
6	32535124	rs114043373	T/C	0.619363	0.631596	-0.370169	0.0675073	4.58062e-08	0.686694	0.620077	-0.260407	0.0742869	0.000499613	--	-0.3204	0.0502	1.673e-10	0.276
6	32535172	rs147455358	A/T	0.661509	0.636263	-0.403701	0.0684378	4.54967e-09	0.801766	0.640556	-0.286551	0.0843471	0.000795664	--	-0.3571	0.0534	2.192e-11	0.2826
6	32535188	rs112114145	A/G	0.413883	0.714426	-0.357939	0.0656594	3.23103e-08	0.427316	0.67675	-0.0701154	0.0684183	0.304837	--	-0.2197	0.0476	3.832e-06	0.002498
6	32535770	rs180731180	T/C	0.8323	0.502267	-0.362737	0.0939139	0.000150981	0.683476	0.557134	-0.308102	0.0779875	8.83508e-05	--	-0.3304	0.0602	4.118e-08	0.6558
6	32535771	rs186020633	A/G	0.159992	0.510645	0.375689	0.0947638	0.000101732	0.201993	0.645833	0.378308	0.0813253	4.73377e-06	++	0.3772	0.0619	1.136e-09	0.9833
6	32535803	rs147315113	T/G	0.149514	0.527719	0.308336	0.0955329	0.00153966	0.129736	0.566609	0.410797	0.101866	8.23173e-05	++	0.3564	0.07	3.507e-07	0.4649
6	32535807	rs139990817	T/C	0.882636	0.536575	-0.372061	0.103063	0.000429776	0.92198	0.526684	-0.372246	0.131402	0.0057569	--	-0.3721	0.0814	4.87e-06	0.9991
6	32535948	rs114053271	A/G	0.382071	0.620586	0.323316	0.0677364	1.99866e-06	0.289421	0.657956	0.245	0.0736374	0.00096675	++	0.2874	0.05	9.378e-09	0.4355
6	32535965	rs146356328	T/C	0.348449	0.618474	0.326438	0.0689049	2.46667e-06	0.249045	0.616099	0.18901	0.0795652	0.0184308	++	0.2674	0.0523	3.153e-07	0.1933
6	32535968	rs140993369	A/G	0.415479	0.597565	0.340317	0.0684226	6.73095e-07	0.371536	0.597961	0.254676	0.0729389	0.000509725	++	0.3002	0.0501	2.079e-09	0.3936
6	32536045	rs141563474	T/C	0.561777	0.615676	-0.38336	0.0675597	1.31456e-08	0.520971	0.625791	-0.153818	0.0712227	0.030654	--	-0.2745	0.0492	2.435e-08	0.01984
6	32536065	rs190321460	T/G	0.436499	0.612327	0.3883	0.0677045	9.21014e-09	0.480668	0.627725	0.146883	0.0711156	0.0387484	++	0.2733	0.0492	2.815e-08	0.01432
6	32536067	rs182968054	T/C	0.563501	0.612327	-0.3883	0.0677045	9.21014e-09	0.51033	0.637227	-0.117556	0.0710527	0.0978066	--	-0.2593	0.0492	1.374e-07	0.005995
6	32536103	rs138253052	A/C	0.400204	0.634329	0.384686	0.0670052	9.90624e-09	0.229083	0.579117	0.292648	0.0834002	0.000526018	++	0.3485	0.0524	3.027e-11	0.3914
6	32536140	rs144064415	T/C	0.479771	0.621154	0.345489	0.0673629	2.69068e-07	0.480715	0.607134	0.236876	0.0720365	0.00100088	++	0.2947	0.0494	2.417e-09	0.2726
6	32536155	rs148619571	A/T	0.43778	0.632452	0.370478	0.0667743	2.85905e-08	0.307708	0.663209	0.259237	0.0720917	0.000359252	++	0.319	0.0492	8.77e-11	0.2594
6	32536167	rs142206489	A/T	0.29616	0.544315	0.369534	0.0764224	1.69974e-06	0.142581	0.591831	0.285629	0.0988326	0.00450268	++	0.3381	0.0607	2.555e-08	0.5034
6	32536200	rs141293894	A/G	0.710481	0.546398	-0.370432	0.0769006	1.88401e-06	0.859677	0.559385	-0.327915	0.101108	0.00147312	--	-0.3548	0.0615	7.769e-09	0.7388
6	32536206	rs115232480	A/G	0.569222	0.60093	-0.337176	0.0686889	9.12625e-07	0.685115	0.613447	-0.258597	0.0750045	0.000619862	--	-0.3013	0.0509	3.14e-09	0.4415
6	32536259	rs143796398	T/C	0.379069	0.64218	0.37534	0.0673744	2.81005e-08	0.272719	0.723801	0.228445	0.07126	0.00147783	++	0.3059	0.0491	4.849e-10	0.1357
6	32536262	rs148167772	C/G	0.148833	0.69662	-0.437738	0.0997029	4.74755e-06	0.119618	0.765889	-0.230608	0.104082	0.0239314	--	-0.3385	0.0723	2.831e-06	0.1523
6	32536306	rs114365024	A/G	0.562696	0.639399	-0.396374	0.0664688	2.41824e-09	0.653818	0.649225	-0.275333	0.071065	0.000117269	--	-0.3398	0.0487	3.113e-12	0.2153
6	32536348	rs34624766	T/C	0.48646	0.619985	0.349687	0.067655	2.09538e-07	0.576244	0.610596	0.176466	0.0733198	0.0157583	++	0.2699	0.0499	6.412e-08	0.08369
6	32536357	rs77996562	T/C	0.780097	0.667146	0.383226	0.0843836	2.90749e-06	0.712603	0.67769	0.14719	0.0767246	0.0536127	++	0.2538	0.057	8.405e-06	0.03926
6	32536382	rs113014982	A/T	0.394182	0.620759	0.373423	0.0677539	3.87827e-08	0.300778	0.668789	0.215421	0.0725919	0.00321206	++	0.2997	0.0497	1.661e-09	0.1129
6	32536389	rs112940468	C/G	0.425404	0.62844	0.378576	0.0669936	1.59748e-08	0.385591	0.627706	0.269255	0.0718655	0.000189464	++	0.3277	0.0492	2.731e-11	0.2677
6	32536450	rs78704998	A/G	0.417913	0.636724	0.392318	0.066855	4.37511e-09	0.397681	0.611137	0.26096	0.0727909	0.000346716	++	0.3321	0.0494	1.836e-11	0.1855
6	32536479	rs144578241	A/G	0.391154	0.621318	0.364744	0.0680348	8.81001e-08	0.278245	0.639561	0.245742	0.0760769	0.00135378	++	0.3118	0.0509	9.153e-10	0.2454
6	32536492	rs145319447	T/C	0.58603	0.6392	-0.386455	0.0667454	7.00572e-09	0.606633	0.617614	-0.210278	0.0723604	0.00373538	--	-0.3053	0.0493	5.676e-10	0.07462
6	32536497	rs147611303	A/G	0.41397	0.6392	0.386455	0.0667454	7.00572e-09	0.396476	0.611742	0.153477	0.0727592	0.0352027	++	0.2798	0.0494	1.455e-08	0.01874
6	32536500	rs140527559	A/G	0.58603	0.6392	-0.386455	0.0667454	7.00559e-09	0.60451	0.612777	-0.153981	0.0727553	0.034602	--	-0.28	0.0494	1.416e-08	0.019
6	32536504	rs76175361	A/G	0.57019	0.642386	-0.386072	0.0665785	6.3696e-09	0.609802	0.613102	-0.194287	0.0730315	0.00792061	--	-0.2989	0.0494	1.441e-09	0.0532
6	32536556	rs188615772	T/C	0.391685	0.639747	0.385629	0.0668003	8.34966e-09	0.389818	0.602662	0.203375	0.0727712	0.00529347	++	0.3022	0.0494	9.606e-10	0.06606
6	32536592	rs78692751	A/G	0.409268	0.635206	0.37685	0.0670341	1.94009e-08	0.418094	0.591693	0.201739	0.0734229	0.00606568	++	0.2971	0.0497	2.258e-09	0.07932
6	32536600	rs146559171	T/C	0.394562	0.637072	0.370428	0.0671184	3.62322e-08	0.419793	0.583295	0.191878	0.0735295	0.00915935	++	0.2891	0.0498	6.251e-09	0.074
6	32536630	rs78875579	A/G	0.590173	0.630897	-0.380386	0.0674518	1.73942e-08	0.546907	0.613658	-0.143825	0.0713415	0.0438439	--	-0.2686	0.0492	4.819e-08	0.01638
6	32536632	rs145177101	A/G	0.631973	0.617282	-0.381295	0.0691567	3.96454e-08	0.741435	0.69205	-0.222611	0.0742607	0.00295996	--	-0.3075	0.0508	1.433e-09	0.1193
6	32536635	rs138940568	T/C	0.375661	0.615129	0.375649	0.0691819	6.27841e-08	0.255031	0.695986	0.225628	0.0742108	0.00258596	++	0.3058	0.0508	1.754e-09	0.1407
6	32536650	rs67704526	T/C	0.370848	0.619358	0.401453	0.0690787	7.17447e-09	0.248597	0.699238	0.205064	0.0744419	0.00632196	++	0.3104	0.0508	1.016e-09	0.05405
6	32536678	rs72492349	T/C	0.395675	0.62065	0.419761	0.0684871	9.61998e-10	0.30457	0.697642	0.289583	0.0699073	3.99554e-05	++	0.3559	0.0491	4.266e-13	0.1852
6	32536852	rs138296162	A/T	0.460043	0.600055	-0.356942	0.0701872	2.89158e-07	0.533063	0.60646	-0.257398	0.0719747	0.000344753	--	-0.3083	0.0504	9.811e-10	0.324
6	32536863	rs72847615	A/G	0.616118	0.623555	0.4584	0.0726344	1.24014e-10	0.602318	0.663171	0.23868	0.0710197	0.000714452	++	0.3459	0.051	1.155e-11	0.0312
6	32536888	rs143426018	A/G	0.608339	0.640972	-0.407153	0.0673004	1.54742e-09	0.624066	0.60094	-0.238036	0.073297	0.00120808	--	-0.3297	0.0498	3.495e-11	0.09044
6	32536900	rs115381562	A/C	0.448784	0.661713	-0.389172	0.0673391	4.73606e-09	0.499305	0.672173	-0.144866	0.0682722	0.0336041	--	-0.2685	0.0481	2.417e-08	0.01115
6	32536914	rs115980757	A/C	0.631804	0.611554	-0.466105	0.0696963	2.64052e-11	0.789865	0.616736	-0.312147	0.0832874	0.000218596	--	-0.4026	0.0537	6.292e-14	0.1579
6	32536921	rs116152468	T/C	0.37043	0.6154	0.467583	0.0694043	1.86253e-11	0.210938	0.621651	0.308904	0.0827274	0.000230233	++	0.4019	0.0534	5.118e-14	0.1432
6	32536963	rs68101910	A/T	0.610795	0.666536	0.441491	0.0698392	1.13821e-10	0.557103	0.661886	0.158224	0.0699127	0.0232445	++	0.2998	0.0496	1.502e-09	0.004298
6	32536968	rs75895939	A/G	0.610795	0.666536	0.44149	0.0698392	1.13823e-10	0.574165	0.678317	0.170856	0.0696823	0.0138575	++	0.3057	0.0495	6.714e-10	0.006284
6	32536986	rs116465569	T/C	0.396221	0.671806	-0.429183	0.0689684	2.28819e-10	0.444557	0.690251	-0.171333	0.0684871	0.012078	--	-0.2992	0.0488	8.663e-10	0.008227
6	32537028	rs114170927	T/C	0.586768	0.687883	0.403786	0.0673327	1.05737e-09	0.53969	0.668699	0.113495	0.0687269	0.0980961	++	0.2614	0.0483	6.17e-08	0.002651
6	32537139	rs114553448	A/C	0.428134	0.677455	-0.403618	0.0674743	1.24297e-09	0.462003	0.709173	-0.105903	0.0669727	0.113252	--	-0.2534	0.0477	1.09e-07	0.001812
6	32537418	rs151084614	T/C	0.194386	0.592498	0.356988	0.0833591	2.51871e-05	0.107536	0.589802	0.288754	0.111059	0.0106684	++	0.3324	0.0669	6.875e-07	0.6244
6	32537422	rs188866563	T/C	0.805775	0.592896	-0.354901	0.083377	2.81619e-05	0.883794	0.624346	-0.225381	0.104137	0.0330508	--	-0.3042	0.0653	3.236e-06	0.3334
6	32537440	rs141056608	T/C	0.805418	0.592033	-0.356549	0.0833845	2.58983e-05	0.878718	0.640188	-0.261806	0.100459	0.0104386	--	-0.3178	0.0644	8.064e-07	0.4697
6	32537444	rs146946148	A/T	0.805418	0.592033	-0.356549	0.0833845	2.58983e-05	0.874641	0.640618	-0.241904	0.0993936	0.0165919	--	-0.3091	0.0641	1.439e-06	0.3787
6	32537468	rs114015773	T/C	0.222298	0.581691	0.330747	0.0809949	5.58483e-05	0.151135	0.630722	0.382798	0.0909965	3.72435e-05	++	0.3538	0.0607	5.722e-09	0.6704
6	32537489	rs114012503	A/G	0.780589	0.584809	-0.348186	0.0809759	2.23235e-05	0.885887	0.615208	-0.313315	0.103751	0.00309301	--	-0.335	0.0641	1.731e-07	0.7918
6	32537496	rs142110991	T/C	0.78025	0.587225	-0.342698	0.0808251	2.89144e-05	0.894075	0.611973	-0.343569	0.10692	0.00168302	--	-0.343	0.0647	1.168e-07	0.9948
6	32537509	rs138408209	A/T	0.763396	0.582047	-0.316315	0.079444	8.36716e-05	0.893876	0.611045	-0.406463	0.10753	0.000227852	--	-0.3482	0.0642	5.722e-08	0.5017
6	32537516	rs148024666	A/G	0.11114	0.517134	0.389937	0.109727	0.000524274	0.0609623	0.594204	0.5131	0.138215	0.00032686	++	0.4376	0.0863	3.938e-07	0.4869
6	32537530	rs113421815	T/C	0.126458	0.510976	0.402797	0.10534	0.000187488	0.073843	0.60324	0.410086	0.127358	0.0017267	++	0.4058	0.0815	6.398e-07	0.965
6	32537537	rs112566327	A/G	0.872267	0.510081	-0.391463	0.105214	0.000275884	0.92308	0.606672	-0.432235	0.124181	0.000713155	--	-0.4085	0.0806	4.002e-07	0.8029
6	32537567	rs116151076	T/C	0.123225	0.50836	0.48931	0.105372	6.21296e-06	0.12863	0.632834	0.297187	0.0985406	0.00306302	++	0.3867	0.0722	8.696e-08	0.1847
6	32537573	rs116745738	T/C	0.12454	0.511209	0.46312	0.104594	1.61161e-05	0.124131	0.623564	0.267451	0.100751	0.00906982	++	0.3615	0.0728	6.958e-07	0.1796
6	32537578	rs149901830	T/C	0.87546	0.51121	-0.463121	0.104594	1.61156e-05	0.87966	0.623557	-0.293106	0.101711	0.00468274	--	-0.3756	0.0732	2.877e-07	0.2457
6	32537646	rs73726847	T/C	0.407228	0.545671	0.319852	0.0720323	9.24962e-06	0.338911	0.69842	0.211629	0.069486	0.00243935	++	0.2637	0.0502	1.497e-07	0.2814
6	32537771	rs75016174	A/G	0.747979	0.565999	-0.43289	0.0784051	5.11862e-08	0.8049	0.707424	-0.248796	0.0800398	0.00214763	--	-0.3426	0.0562	1.107e-09	0.1017
6	32537802	rs115804811	T/G	0.851432	0.528426	-0.318839	0.0972246	0.00130055	0.894289	0.599358	-0.401463	0.10864	0.000312775	--	-0.3556	0.0727	1.011e-06	0.5724
6	32537882	rs191305545	A/T	0.434192	0.603581	0.284849	0.0683852	3.05908e-05	0.354972	0.583221	0.245981	0.0753121	0.00113919	++	0.2673	0.0508	1.456e-07	0.7035
6	32537926	rs190345143	A/G	0.789704	0.516042	-0.383652	0.0859378	1.13236e-05	0.923211	0.571693	-0.393448	0.127475	0.00262268	--	-0.3867	0.0716	6.495e-08	0.9494
6	32537941	rs182090170	A/G	0.788198	0.519291	-0.365616	0.085525	2.5975e-05	0.916316	0.587699	-0.369183	0.120757	0.00284447	--	-0.3668	0.0701	1.658e-07	0.9808
6	32537945	rs116830840	T/C	0.34145	0.532796	0.29529	0.0744054	7.97442e-05	0.228101	0.568439	0.199085	0.0860422	0.0217841	++	0.2541	0.0565	6.917e-06	0.3995
6	32537950	rs113947393	T/C	0.589816	0.661458	0.403184	0.0687575	2.49781e-09	0.57906	0.744344	0.192387	0.0667912	0.00378972	++	0.2946	0.0481	9.068e-10	0.02849
6	32538044	rs72847623	A/G	0.585724	0.560092	-0.387103	0.072224	8.74386e-08	0.674632	0.672303	-0.256724	0.0714926	0.000361544	--	-0.3212	0.051	3.047e-10	0.2013
6	32538067	rs67642277	A/G	0.450357	0.597481	0.367107	0.0695387	1.28095e-07	0.383952	0.673062	0.244077	0.0692372	0.000446178	++	0.3052	0.0493	5.753e-10	0.2117
6	32538088	rs72492350	A/T	0.585632	0.561335	-0.358198	0.0723435	7.72331e-07	0.659887	0.681607	-0.219177	0.0701509	0.00189214	--	-0.2864	0.0506	1.462e-08	0.1694
6	32538205	rs112957046	T/C	0.734773	0.592587	-0.273569	0.0764431	0.000392684	0.698288	0.715855	-0.217679	0.0696572	0.00190898	--	-0.243	0.0517	2.582e-06	0.5904
6	32538216	rs115724613	T/C	0.777095	0.618103	-0.384504	0.0774307	1.00231e-06	0.778456	0.783741	-0.24288	0.073038	0.0010078	--	-0.3095	0.0533	6.546e-09	0.1851
6	32538217	rs114769197	A/G	0.22242	0.619523	0.381984	0.077452	1.18666e-06	0.221491	0.78363	0.242639	0.073054	0.001022	++	0.3081	0.0533	7.646e-09	0.1923
6	32538228	rs112471393	T/C	0.233071	0.612095	0.371962	0.0767837	1.79223e-06	0.239967	0.76686	0.290018	0.0717079	6.37472e-05	++	0.3281	0.0526	4.454e-10	0.4372
6	32538231	rs111979375	T/C	0.233056	0.61206	0.37216	0.0767834	1.76993e-06	0.247025	0.746504	0.313429	0.0720852	1.72523e-05	++	0.3409	0.0528	1.034e-10	0.5786
6	32538242	rs113353313	A/G	0.752658	0.609959	-0.390366	0.0757463	3.6915e-07	0.725811	0.731214	-0.308776	0.0708303	1.5828e-05	--	-0.3468	0.0519	2.433e-11	0.4332
6	32538268	rs114638791	A/C	0.2448	0.604753	0.407308	0.0762188	1.37155e-07	0.276893	0.721372	0.303068	0.0710621	2.40188e-05	++	0.3515	0.0522	1.625e-11	0.3191
6	32538344	rs112304198	A/G	0.254717	0.671949	-0.305613	0.0781004	6.52705e-05	0.232207	0.729304	-0.234235	0.0798454	0.0029136	--	-0.2707	0.056	1.373e-06	0.5244
6	32538366	rs113432958	A/C	0.351282	0.605099	0.336414	0.0701524	1.87229e-06	0.315664	0.724841	0.298702	0.068806	1.64276e-05	++	0.3172	0.0493	1.261e-10	0.7022
6	32538487	rs67100111	C/G	0.712106	0.542569	-0.385385	0.0774438	8.50743e-07	0.7768	0.627186	-0.294935	0.081404	0.00035025	--	-0.3423	0.0563	1.219e-09	0.4226
6	32538632	rs72492353	A/T	0.2826	0.584811	-0.401512	0.0817821	5.25057e-07	0.353827	0.614675	-0.121256	0.0755667	0.107521	--	-0.2501	0.0557	7.139e-06	0.01218
6	32538672	rs116102092	A/G	0.245398	0.547259	0.399921	0.0802287	9.00535e-07	0.198283	0.574666	0.359665	0.0873055	5.09997e-05	++	0.3815	0.0593	1.26e-10	0.7352
6	32538751	rs79520104	T/C	0.7414	0.550015	-0.425406	0.0788936	1.05158e-07	0.783673	0.574666	-0.382657	0.0844013	8.09721e-06	--	-0.4054	0.0579	2.434e-12	0.7124
6	32538775	rs72492355	A/T	0.263887	0.544244	0.446548	0.0787458	2.23455e-08	0.206003	0.585549	0.365716	0.0850342	2.31186e-05	++	0.4092	0.058	1.737e-12	0.4872
6	32538830	rs115141943	C/G	0.264831	0.540636	0.383249	0.0795136	1.93406e-06	0.220202	0.615771	0.336296	0.0827332	6.07413e-05	++	0.3607	0.0576	3.688e-10	0.6836
6	32538839	rs115640078	T/C	0.263235	0.541544	0.370202	0.0796795	4.44894e-06	0.212298	0.607965	0.360183	0.0840529	2.41525e-05	++	0.3655	0.0581	3.071e-10	0.9313
6	32538844	rs114174515	A/T	0.263264	0.541619	0.370244	0.0796757	4.43258e-06	0.199456	0.574571	0.398702	0.0875839	7.54115e-06	++	0.3832	0.0592	9.454e-11	0.8108
6	32538984	rs75820815	A/G	0.277011	0.55611	0.388405	0.0776343	7.62147e-07	0.205552	0.671564	0.323804	0.0808928	8.01362e-05	++	0.3574	0.0562	2.076e-10	0.566
6	32538992	rs72492357	A/G	0.275774	0.556374	0.394189	0.0775159	5.04512e-07	0.205742	0.670748	0.324118	0.0809163	7.92494e-05	++	0.3606	0.0562	1.389e-10	0.5333
6	32539012	rs66859861	T/C	0.250993	0.603901	-0.394048	0.084095	1.60151e-06	0.333734	0.633043	-0.153674	0.0751983	0.0400492	--	-0.2603	0.0563	3.727e-06	0.03381
6	32539055	rs9269269	C/G	0.4414	0.633431	0.36695	0.0669313	3.94022e-08	0.443897	0.609198	0.238192	0.0728438	0.00107058	++	0.3079	0.0495	4.877e-10	0.1948
6	32539081	rs9269270	A/G	0.752084	0.595236	-0.280716	0.0774186	0.000336533	0.778163	0.624185	-0.25045	0.0821127	0.0025579	--	-0.2665	0.0566	2.456e-06	0.7893
6	32539107	rs9269271	T/C	0.751912	0.596095	-0.281262	0.0772722	0.000319412	0.780124	0.620056	-0.272802	0.0823404	0.00105887	--	-0.2773	0.0566	9.487e-07	0.9405
6	32539114	rs9269272	A/G	0.472778	0.646663	0.407748	0.0666233	7.81413e-10	0.480606	0.624835	0.195205	0.0706696	0.00570116	++	0.3076	0.0487	2.615e-10	0.02926
6	32539129	rs9269273	A/T	0.242006	0.592294	0.284626	0.0779645	0.000309166	0.216485	0.604818	0.247903	0.0837381	0.00341679	++	0.2675	0.0573	3.006e-06	0.7492
6	32539170	rs9269274	T/C	0.611727	0.616425	-0.380486	0.0689756	3.86632e-08	0.685433	0.657529	-0.280804	0.0725333	0.000120829	--	-0.3331	0.0502	3.186e-11	0.3212
6	32539172	rs9269275	A/G	0.609702	0.613425	-0.376621	0.0690863	5.54195e-08	0.686073	0.659289	-0.281201	0.0724646	0.000116479	--	-0.3311	0.0502	4.221e-11	0.3424
6	32539244	rs9269276	T/C	0.565614	0.639181	-0.41088	0.0668012	7.37582e-10	0.651918	0.625748	-0.255102	0.0725998	0.000475443	--	-0.3393	0.0494	6.153e-12	0.1157
6	32539265	rs9269277	A/G	0.391881	0.632945	0.374135	0.0674297	3.10236e-08	0.294862	0.629179	0.310523	0.0752145	4.22874e-05	++	0.3457	0.0504	6.928e-12	0.5304
6	32539269	rs9269278	A/G	0.390447	0.635102	0.369853	0.0673312	4.26047e-08	0.291027	0.658658	0.323538	0.0737221	1.35339e-05	++	0.3488	0.0499	2.802e-12	0.644
6	32539274	rs9269279	A/G	0.61001	0.635786	-0.371842	0.0673023	3.56093e-08	0.706699	0.639297	-0.300208	0.0744954	6.42381e-05	--	-0.3396	0.0501	1.259e-11	0.4772
6	32539309	rs9269281	A/G	0.414169	0.624979	0.398369	0.0678049	4.29957e-09	0.313176	0.660773	0.321218	0.0720445	9.71204e-06	++	0.3621	0.0496	2.787e-13	0.4373
6	32539339	rs9269282	A/G	0.566325	0.628977	-0.373899	0.0673455	2.76765e-08	0.461968	0.637785	-0.175318	0.0704148	0.0125669	--	-0.2789	0.0489	1.144e-08	0.04233
6	32539355	rs9269283	T/G	0.419789	0.635795	0.370549	0.0671386	3.40431e-08	0.510288	0.649637	0.193076	0.0693761	0.00529298	++	0.2846	0.0484	4.208e-09	0.06707
6	32539381	rs9269284	A/G	0.596772	0.643287	-0.380561	0.0667966	1.26156e-08	0.752724	0.665759	-0.298054	0.0766128	0.000118307	--	-0.3449	0.0505	8.941e-12	0.4187
6	32539391	rs9269285	T/C	0.571622	0.628347	-0.37653	0.0673032	2.15603e-08	0.498003	0.673903	-0.154696	0.0683019	0.023287	--	-0.2671	0.0481	2.863e-08	0.02119
6	32539396	rs9269286	A/G	0.417874	0.635437	0.409234	0.0671761	1.09754e-09	0.284386	0.645242	0.301109	0.0746167	6.34171e-05	++	0.3608	0.0501	6.136e-13	0.2833
6	32539408	rs9269288	A/G	0.40119	0.645479	0.395849	0.0668391	3.27972e-09	0.247287	0.679656	0.317168	0.0754721	3.24757e-05	++	0.3612	0.0502	6.471e-13	0.4369
6	32539424	rs9269290	A/C	0.438092	0.652073	-0.360265	0.0680405	8.34723e-08	0.490308	0.615105	-0.145479	0.0709005	0.0399738	--	-0.2571	0.0493	1.815e-07	0.02945
6	32539445	rs9269291	A/G	0.378362	0.605866	0.358207	0.0689839	2.30025e-07	0.232067	0.617506	0.244687	0.0810263	0.00281798	++	0.3104	0.0527	3.949e-09	0.2879
6	32539450	rs9269292	T/C	0.379848	0.609021	0.355128	0.068816	2.71533e-07	0.242216	0.621165	0.268296	0.0798745	0.000893137	++	0.3181	0.0523	1.227e-09	0.4119
6	32539463	rs9269293	A/G	0.619551	0.610273	-0.356501	0.0687352	2.36023e-07	0.761428	0.616649	-0.288313	0.0804204	0.000394865	--	-0.3277	0.0525	4.208e-10	0.5208
6	32539475	rs9269295	C/G	0.332512	0.591119	0.355955	0.0707996	5.92101e-07	0.199667	0.652178	0.261407	0.0830732	0.00189357	++	0.3161	0.0541	5.128e-09	0.3882
6	32539509	rs9269296	A/G	0.669345	0.591593	-0.351862	0.0708964	8.27664e-07	0.811779	0.695458	-0.265775	0.0822258	0.00142792	--	-0.3151	0.0539	5.066e-09	0.4296
6	32539541	rs9269299	T/C	0.613995	0.631189	-0.371006	0.0674284	4.10216e-08	0.753284	0.65534	-0.23029	0.0776691	0.00330329	--	-0.3104	0.0511	1.259e-09	0.1729
6	32539553	rs187582489	T/C	0.428367	0.64581	-0.341356	0.0683272	4.31809e-07	0.501268	0.648132	-0.128094	0.0690381	0.0633529	--	-0.2357	0.0488	1.338e-06	0.02874
6	32539561	rs9269301	T/C	0.36827	0.629986	0.351357	0.0680874	2.78471e-07	0.233442	0.692907	0.282767	0.0763451	0.000250565	++	0.3209	0.051	3.163e-10	0.5042
6	32539574	rs9269302	T/G	0.371586	0.630726	0.342924	0.0681414	5.38404e-07	0.238475	0.669859	0.2836	0.0769431	0.000267945	++	0.3168	0.0512	6.18e-10	0.5653
6	32539581	rs9269303	T/G	0.419583	0.650413	-0.34832	0.0685524	2.6624e-07	0.477317	0.633515	-0.117726	0.070628	0.0951968	--	-0.2363	0.0494	1.711e-06	0.01961
6	32539585	rs9269304	T/C	0.369651	0.633844	0.348559	0.067945	3.24309e-07	0.238224	0.66932	0.278027	0.0770412	0.000358565	++	0.3176	0.0512	5.338e-10	0.494
6	32539589	rs9269305	T/G	0.62845	0.632604	-0.346162	0.0679827	3.94287e-07	0.690758	0.642223	-0.1774	0.0733096	0.0160824	--	-0.268	0.05	8.533e-08	0.09266
6	32539600	rs147034082	A/G	0.373462	0.637645	0.353218	0.0679132	2.20408e-07	0.230091	0.675348	0.270175	0.0778067	0.000594514	++	0.3172	0.0514	6.576e-10	0.4231
6	32539625	rs9269309	T/C	0.46922	0.619339	-0.370885	0.0690889	5.96841e-08	0.544729	0.578089	-0.149365	0.0743421	0.0445244	--	-0.2681	0.0508	1.32e-07	0.02968
6	32539628	rs9269310	A/G	0.393386	0.644965	0.383558	0.0671962	1.21537e-08	0.270587	0.618292	0.241949	0.0774604	0.00194686	++	0.3226	0.051	2.431e-10	0.1689
6	32539654	rs9269311	C/G	0.388089	0.649471	0.367394	0.0668909	4.2591e-08	0.227254	0.66562	0.242435	0.0785446	0.00225274	++	0.3148	0.0511	7.442e-10	0.2276
6	32539767	rs9269317	T/C	0.336797	0.598089	0.343996	0.0707641	1.35862e-06	0.216249	0.598626	0.302655	0.0845531	0.000406121	++	0.3269	0.0545	1.966e-09	0.7087
6	32539783	rs9269318	T/C	0.622837	0.681293	0.362997	0.068866	8.28865e-08	0.577211	0.685894	0.140418	0.0687643	0.0405321	++	0.2514	0.0488	2.66e-07	0.02271
6	32539798	rs9269319	T/C	0.259473	0.545677	0.310681	0.079432	0.000110005	0.153277	0.595076	0.403234	0.0948021	3.04427e-05	++	0.3489	0.0611	1.144e-08	0.456
6	32539825	rs9269321	A/G	0.147784	0.527288	0.190577	0.100113	0.060116	0.123965	0.519492	0.489504	0.108966	1.18603e-05	++	0.3276	0.074	9.573e-06	0.04417
6	32539930	rs9269323	T/G	0.569743	0.585419	-0.358627	0.0699264	2.89611e-07	0.534046	0.6463	-0.26472	0.0698765	0.000149318	--	-0.3116	0.0496	3.404e-10	0.344
6	32540001	rs9269327	T/C	0.32294	0.601506	0.380547	0.071186	1.14036e-07	0.273004	0.696349	0.290534	0.0729746	8.03696e-05	++	0.3366	0.0512	4.712e-11	0.3791
6	32540018	rs9269328	T/G	0.320165	0.606545	0.381819	0.0709064	9.25279e-08	0.283311	0.713292	0.287291	0.0715267	6.87249e-05	++	0.3349	0.0506	3.477e-11	0.3498
6	32540056	rs9269330	T/G	0.337463	0.617865	0.373894	0.069594	9.53378e-08	0.304942	0.761276	0.266826	0.06757	8.9295e-05	++	0.3187	0.0487	5.802e-11	0.2716
6	32540077	rs9269332	A/G	0.2859	0.632971	-0.425885	0.0785544	2.7555e-08	0.29315	0.695263	-0.171039	0.0754467	0.0223715	--	-0.2931	0.0546	8.033e-08	0.01977
6	32540127	rs9269333	T/C	0.311293	0.644754	-0.410747	0.0755268	2.71723e-08	0.326011	0.709868	-0.181487	0.0723294	0.0114867	--	-0.291	0.0524	2.871e-08	0.02898
6	32540158	rs113738020	A/C	0.793106	0.710444	0.28822	0.0822604	0.000339823	0.750893	0.696079	0.26562	0.0803624	0.000782878	++	0.2766	0.0577	1.635e-06	0.8448
6	32540161	rs187428266	A/T	0.151986	0.484397	0.255813	0.10156	0.0130922	0.227033	0.579882	0.374285	0.0831922	9.05606e-06	++	0.3268	0.0646	4.215e-07	0.3688
6	32540304	rs9269338	C/G	0.814288	0.534678	-0.480495	0.0864479	5.51756e-08	0.834444	0.6354	-0.309561	0.0899466	0.000710989	--	-0.3983	0.0626	1.949e-10	0.1723
6	32540331	rs9269339	A/G	0.567249	0.680746	0.387923	0.0670573	4.34885e-09	0.574592	0.723618	0.165814	0.0674742	0.0135998	++	0.2774	0.0477	6.266e-09	0.02003
6	32540354	rs145726073	T/C	0.172223	0.526044	0.45463	0.0892634	6.74943e-07	0.0310708	0.446858	0.179555	0.2347	0.449919	++	0.4198	0.0838	5.468e-07	0.2749
6	32540371	rs9269341	A/T	0.560566	0.678292	0.394071	0.0668812	2.26916e-09	0.567283	0.739918	0.199733	0.0666389	0.00258683	++	0.2964	0.0474	3.983e-10	0.04032
6	32540474	rs9269348	T/C	0.580768	0.666564	0.378848	0.068037	1.61494e-08	0.569306	0.665339	0.135978	0.0698631	0.0510521	++	0.2604	0.0489	1.023e-07	0.0131
6	32540551	rs9269351	C/G	0.601987	0.657854	0.393738	0.0698504	1.00701e-08	0.602965	0.729002	0.184203	0.0681444	0.00657601	++	0.2862	0.049	5.053e-09	0.03245
6	32540552	rs9269352	T/C	0.398011	0.657848	-0.39373	0.0698507	1.0079e-08	0.399198	0.734611	-0.182319	0.0678068	0.00687215	--	-0.2847	0.0488	5.551e-09	0.03052
6	32540612	rs72492359	T/C	0.225267	0.529819	0.414203	0.0833455	9.97715e-07	0.184972	0.615783	0.312276	0.0871897	0.000420758	++	0.3655	0.0605	1.519e-09	0.3999
6	32540700	rs150242667	A/G	0.7522	0.567593	-0.381161	0.078426	1.64374e-06	0.811357	0.642461	-0.30491	0.0846669	0.000383848	--	-0.3459	0.0578	2.121e-09	0.5104
6	32540777	rs9269369	T/G	0.436425	0.635153	0.317058	0.0667917	2.03206e-06	0.531618	0.69405	0.140596	0.0676006	0.0371208	++	0.2298	0.0477	1.457e-06	0.06435
6	32540784	rs9269370	T/C	0.443665	0.633396	0.328836	0.0670239	8.99866e-07	0.531977	0.691137	0.123785	0.0677319	0.0671175	++	0.2272	0.0478	2.022e-06	0.03206
6	32540801	rs9269371	A/T	0.555759	0.627353	-0.3819	0.0674351	1.39244e-08	0.463406	0.602914	-0.124853	0.0729937	0.0867741	--	-0.2633	0.0497	1.185e-07	0.009973
6	32540809	rs9269372	A/G	0.443033	0.631201	0.385323	0.0673043	9.68642e-09	0.532403	0.613525	0.119312	0.0722259	0.0981832	++	0.2615	0.0494	1.224e-07	0.00727
6	32540876	rs9269374	T/G	0.567385	0.656417	0.375628	0.0678999	2.04228e-08	0.557691	0.710907	0.147818	0.0670723	0.0270429	++	0.2602	0.0479	5.602e-08	0.01742
6	32540883	rs9269375	A/G	0.431276	0.653	-0.376226	0.0681222	2.15766e-08	0.442749	0.697937	-0.134545	0.0676815	0.0462121	--	-0.2544	0.0482	1.302e-07	0.01218
6	32540897	rs9269376	A/T	0.43129	0.652988	-0.376244	0.068122	2.15423e-08	0.438153	0.680815	-0.138208	0.0685512	0.0432174	--	-0.2578	0.0485	1.069e-07	0.01415
6	32540909	rs9269377	C/G	0.370261	0.617246	0.310074	0.0686931	6.92598e-06	0.177368	0.639991	0.274632	0.0872022	0.00189334	++	0.2965	0.0542	4.448e-08	0.7504
6	32540927	rs9269381	T/C	0.579238	0.628458	-0.352351	0.0674597	1.76847e-07	0.670355	0.639994	-0.332292	0.0733643	6.71649e-06	--	-0.3431	0.0499	5.856e-12	0.8411
6	32541058	rs9269387	A/G	0.706048	0.586892	-0.320355	0.0736885	1.65957e-05	0.802226	0.618168	-0.322786	0.0862184	0.00022445	--	-0.3214	0.0562	1.101e-08	0.983
6	32541102	rs9269388	T/G	0.286074	0.589389	0.332414	0.0741035	8.93145e-06	0.193009	0.671467	0.398738	0.0822243	1.89226e-06	++	0.3622	0.0553	5.613e-11	0.5506
6	32541123	rs9269390	T/C	0.601142	0.647949	0.414075	0.0701756	1.91443e-09	0.598497	0.746688	0.176444	0.0665231	0.00769435	++	0.2887	0.0485	2.556e-09	0.01437
6	32541128	rs9269391	C/G	0.610186	0.654122	0.412478	0.0702753	2.26155e-09	0.610255	0.748739	0.172495	0.0666911	0.00933013	++	0.286	0.0486	3.857e-09	0.01361
6	32541163	rs9269392	T/C	0.624555	0.605344	-0.392033	0.0690172	1.54986e-08	0.717216	0.705185	-0.233128	0.072618	0.00143122	--	-0.3165	0.0502	2.94e-10	0.1141
6	32541222	rs9269393	A/G	0.36525	0.615702	0.436597	0.0687735	2.67158e-10	0.247884	0.619053	0.259246	0.0800554	0.00134128	++	0.3612	0.0524	5.362e-12	0.09411
6	32541275	rs9269394	T/C	0.583587	0.653886	0.450346	0.0697012	4.76092e-11	0.570695	0.68111	0.106305	0.0688216	0.121692	++	0.2759	0.0492	2.002e-08	0.0004675
6	32541282	rs9269395	T/G	0.409292	0.662911	-0.438994	0.0693888	1.17083e-10	0.427809	0.687914	-0.112396	0.0685338	0.100269	--	-0.2734	0.0489	2.323e-08	0.0008506
6	32541296	rs9269398	A/G	0.470328	0.623097	-0.357195	0.0687601	1.58747e-07	0.481291	0.648947	-0.0758625	0.0695782	0.275342	--	-0.218	0.0491	9.003e-06	0.004172
6	32541445	rs9269410	T/C	0.141739	0.492184	0.427309	0.10107	3.68988e-05	0.0883778	0.492753	0.476887	0.130459	0.00038272	++	0.4459	0.0802	2.717e-08	0.7647
6	32541465	rs9269414	T/C	0.855076	0.48607	-0.406498	0.101371	8.90021e-05	0.913661	0.491177	-0.454705	0.132574	0.000851643	--	-0.4243	0.0809	1.539e-07	0.7735
6	32541478	rs9269415	A/G	0.108676	0.503979	0.28605	0.113446	0.0133812	0.0607009	0.61291	0.551562	0.134129	7.39995e-05	++	0.397	0.087	5.002e-06	0.1321
6	32541481	rs41291822	T/C	0.62278	0.537967	-0.307621	0.073136	2.83072e-05	0.696293	0.599466	-0.167841	0.0765819	0.0293457	--	-0.2408	0.0531	5.738e-06	0.1885
6	32541575	rs9269426	A/G	0.857225	0.492662	-0.369944	0.101475	0.00035515	0.941383	0.483364	-0.555535	0.154177	0.000504454	--	-0.4262	0.0851	5.537e-07	0.3164
6	32541581	rs9269427	T/C	0.480422	0.64662	-0.391152	0.0669756	4.23678e-09	0.391771	0.650312	-0.13602	0.0718117	0.0573464	--	-0.2723	0.0492	3.072e-08	0.009647
6	32541655	rs9269431	A/C	0.531305	0.632991	0.394623	0.067899	4.9048e-09	0.39924	0.630907	0.221585	0.0710175	0.00187264	++	0.3119	0.0493	2.457e-10	0.07936
6	32541898	rs9269439	C/G	0.295142	0.617088	-0.448317	0.0789806	5.78525e-09	0.357758	0.665976	-0.124205	0.072445	0.0853934	--	-0.2721	0.0536	3.843e-07	0.002593
6	32542086	rs9269454	A/T	0.299858	0.623455	-0.466477	0.078667	1.14528e-09	0.370014	0.662592	-0.116471	0.0719001	0.10422	--	-0.2755	0.0533	2.32e-07	0.001071
6	32542172	rs9269462	T/C	0.239207	0.541787	0.317385	0.0805903	0.000102773	0.161991	0.506047	0.306281	0.102049	0.00314038	++	0.3131	0.0635	8.194e-07	0.9322
6	32542247	rs9269465	A/G	0.569176	0.604362	-0.294393	0.0690658	2.07889e-05	0.665921	0.622478	-0.243814	0.073987	0.00105138	--	-0.2708	0.0507	9.151e-08	0.6186
6	32542369	rs9269473	T/C	0.334064	0.626139	-0.390753	0.0748675	1.02748e-07	0.391104	0.600533	-0.0925251	0.0751327	0.217315	--	-0.2419	0.0532	5.505e-06	0.005097
6	32542370	rs9269474	A/T	0.529165	0.600814	0.416637	0.0703279	2.33715e-09	0.573868	0.597792	0.127629	0.0744389	0.0857566	++	0.2801	0.0513	4.811e-08	0.004933
6	32542501	rs9269476	A/T	0.701287	0.619798	0.425228	0.078627	3.08672e-08	0.623329	0.642959	0.148392	0.0729339	0.0411337	++	0.2762	0.0537	2.66e-07	0.01013
6	32542593	rs9269482	T/C	0.291324	0.537495	0.288448	0.0779749	0.000245401	0.207144	0.516033	0.281763	0.0935325	0.00291864	++	0.2857	0.0601	2.022e-06	0.9564
6	32542711	rs9269484	T/C	0.572296	0.60484	0.45242	0.0711607	1.20841e-10	0.458184	0.607507	0.19977	0.0718534	0.00546971	++	0.3271	0.0508	1.156e-10	0.01282
6	32542728	rs9269485	T/G	0.302289	0.632206	-0.489378	0.0781326	1.16326e-10	0.373029	0.662101	-0.150148	0.072144	0.0366288	--	-0.306	0.0532	8.848e-09	0.001486
6	32542808	rs9269487	T/C	0.284014	0.538477	0.238211	0.0788013	0.00271231	0.165934	0.529829	0.335856	0.0982293	0.000778657	++	0.2765	0.0617	7.448e-06	0.4398
6	32542810	rs9269488	T/C	0.715986	0.538477	-0.238211	0.0788013	0.00271231	0.835306	0.530745	-0.3319	0.0985596	0.000932928	--	-0.2748	0.0618	8.706e-06	0.4595
6	32542834	rs9269490	A/C	0.709444	0.531315	-0.242592	0.0786314	0.00220752	0.811083	0.495523	-0.373124	0.0967682	0.000148281	--	-0.2946	0.0613	1.524e-06	0.297
6	32542924	rs9269492	C/G	0.266105	0.618155	-0.463052	0.0822634	7.05797e-09	0.296354	0.623663	-0.138336	0.0787837	0.0776048	--	-0.2934	0.0571	2.784e-07	0.004516
6	32542990	rs9269493	T/C	0.491558	0.621307	-0.335796	0.0679684	7.19244e-07	0.615696	0.621804	-0.203569	0.0720781	0.00488629	--	-0.2735	0.0496	3.62e-08	0.1837
6	32543105	rs9269500	T/C	0.679784	0.575548	-0.304911	0.0732537	3.61398e-05	0.813274	0.543679	-0.304308	0.0949159	0.00157139	--	-0.3047	0.0582	1.671e-07	0.996
6	32543187	rs9269506	A/G	0.489796	0.627792	0.35354	0.0675646	1.55816e-07	0.40707	0.625667	0.174002	0.0710928	0.0146275	++	0.2682	0.0492	4.899e-08	0.06822
6	32543268	rs9269510	A/C	0.681837	0.546559	-0.315759	0.0752982	3.18996e-05	0.736368	0.591302	-0.352504	0.0804156	1.4621e-05	--	-0.333	0.0552	1.6e-09	0.7397
6	32543356	rs4330556	A/T	0.247395	0.553287	0.323434	0.0793366	5.75714e-05	0.160605	0.63531	0.410474	0.0898005	7.46659e-06	++	0.3617	0.0597	1.373e-09	0.4693
6	32543469	rs9269515	T/C	0.584141	0.60518	-0.261956	0.0690526	0.000154522	0.661422	0.705827	-0.311445	0.0689227	7.11034e-06	--	-0.2868	0.049	4.736e-09	0.6134
6	32543594	rs9269518	T/C	0.314516	0.638046	-0.435723	0.0757291	3.78038e-09	0.381327	0.631661	-0.131523	0.0730763	0.0710209	--	-0.278	0.0528	1.395e-07	0.003985
6	32543610	rs9269519	A/T	0.656224	0.651952	0.438046	0.0728302	7.65346e-10	0.597474	0.642706	0.121394	0.0717584	0.0899205	++	0.2771	0.0513	6.63e-08	0.002035
6	32543647	rs9269523	T/C	0.65767	0.670981	0.415606	0.0718945	3.42385e-09	0.597496	0.743083	0.180948	0.0670631	0.00668142	++	0.29	0.0492	3.86e-09	0.01744
6	32543671	rs9269524	T/C	0.545945	0.618788	-0.373173	0.0681797	4.21185e-08	0.647171	0.682569	-0.242706	0.0706495	0.000626184	--	-0.3102	0.0493	3.025e-10	0.1856
6	32543676	rs9269525	T/C	0.647507	0.659002	0.396877	0.0718647	1.79984e-08	0.586354	0.680261	0.193486	0.069877	0.00540139	++	0.2922	0.0503	6.259e-09	0.04326
6	32543733	rs9269529	T/C	0.31361	0.632341	-0.455707	0.076655	1.07151e-09	0.369989	0.682476	-0.192932	0.0715537	0.00668055	--	-0.3151	0.0525	1.961e-09	0.01256
6	32543779	rs1051551	T/G	0.210112	0.530511	0.309853	0.0861408	0.000389521	0.136136	0.542146	0.390653	0.105357	0.00028021	++	0.3423	0.067	3.188e-07	0.5542
6	32543923	rs9269536	T/C	0.685783	0.635691	0.459504	0.0762594	6.38425e-10	0.583432	0.649836	0.15007	0.0713118	0.0348074	++	0.2942	0.0523	1.837e-08	0.003156
6	32543946	rs9269538	A/G	0.663659	0.527755	-0.30332	0.0752883	6.29868e-05	0.786509	0.59385	-0.261603	0.0857761	0.0025797	--	-0.2851	0.0568	5.188e-07	0.7158
6	32544351	rs9269558	A/T	0.30284	0.659506	-0.471829	0.076061	1.81927e-10	0.313009	0.77489	-0.195752	0.0694623	0.00446614	--	-0.3211	0.0515	4.478e-10	0.007593
6	32544371	rs9269560	A/C	0.637548	0.562401	-0.343234	0.0719026	2.07807e-06	0.730559	0.707582	-0.289197	0.0722753	7.45057e-05	--	-0.3163	0.0512	6.354e-10	0.5975
6	32544456	rs9269563	T/C	0.484843	0.60395	0.393736	0.0686435	8.6877e-09	0.388641	0.740702	0.266731	0.0655794	5.09549e-05	++	0.3272	0.0476	6.208e-12	0.1827
6	32544471	rs9269564	A/C	0.578721	0.544628	0.400405	0.0749632	6.48177e-08	0.574144	0.65415	0.211014	0.0709884	0.0028311	++	0.3004	0.0517	6.398e-09	0.06766
6	32544500	rs9269565	A/G	0.397329	0.553449	0.336286	0.0720703	3.3103e-06	0.335545	0.70248	0.32769	0.0689792	2.36007e-06	++	0.3318	0.05	3.298e-11	0.9316
6	32544561	rs9269566	A/G	0.686692	0.631609	0.525016	0.0776527	3.27627e-12	0.662161	0.726742	0.236999	0.0709703	0.000749534	++	0.3679	0.0526	2.643e-12	0.00639
6	32544572	rs9269567	A/G	0.318426	0.636516	-0.507003	0.0766668	1.02417e-11	0.366486	0.716523	-0.2242	0.0699636	0.00123849	--	-0.3525	0.0519	1.084e-11	0.006648
6	32544577	rs9269568	T/C	0.681726	0.634702	0.510115	0.0767875	8.18773e-12	0.645939	0.744943	0.244073	0.0693777	0.000383583	++	0.3634	0.0517	2.015e-12	0.01045
6	32544618	rs34498762	C/G	0.145421	0.641004	-0.455779	0.104607	5.65551e-06	0.175502	0.752305	-0.23032	0.0896301	0.00903064	--	-0.3256	0.0683	1.88e-06	0.1031
6	32544621	rs9269569	T/C	0.31735	0.523582	0.302038	0.077261	0.000104649	0.260848	0.675288	0.233623	0.0750646	0.00205025	++	0.2668	0.054	7.958e-07	0.527
6	32544634	rs34069484	T/G	0.13801	0.666276	-0.506583	0.106994	6.81194e-07	0.137251	0.829348	-0.166536	0.0931627	0.0701756	--	-0.3129	0.0705	9.121e-06	0.01697
6	32544711	rs9269574	T/C	0.667746	0.558627	-0.378749	0.0738647	3.56436e-07	0.798292	0.59638	-0.273615	0.0872777	0.00196026	--	-0.3348	0.0566	3.334e-09	0.3596
6	32544738	rs114979250	T/G	0.67683	0.563773	-0.391331	0.0740715	1.5783e-07	0.775448	0.63566	-0.264977	0.0811572	0.00124664	--	-0.3338	0.0549	1.22e-09	0.252
6	32544743	rs9269578	A/T	0.676202	0.562132	-0.392495	0.0741324	1.48331e-07	0.761972	0.650053	-0.284222	0.0787582	0.000359018	--	-0.3416	0.0542	2.928e-10	0.3187
6	32544750	rs72847665	A/G	0.178953	0.654933	-0.416401	0.0936971	4.08814e-06	0.247214	0.692973	-0.19708	0.0806105	0.0134902	--	-0.2902	0.0613	2.231e-06	0.07717
6	32544772	rs9269579	A/G	0.719469	0.613406	0.390297	0.0800009	5.90556e-07	0.659861	0.755793	0.215746	0.069336	0.00169435	++	0.2905	0.0526	3.326e-08	0.1005
6	32544785	rs9269581	A/G	0.54396	0.613179	-0.376728	0.068258	3.18091e-08	0.663366	0.711256	-0.310887	0.0682835	6.0819e-06	--	-0.3438	0.0485	1.307e-12	0.4969
6	32544844	rs9269586	T/C	0.498978	0.631312	-0.39535	0.0676028	4.1368e-09	0.591929	0.713161	-0.301385	0.0665195	6.2613e-06	--	-0.3475	0.0476	2.845e-13	0.3237
6	32545065	rs9269601	A/G	0.707929	0.522901	-0.248444	0.0784373	0.00168401	0.815549	0.551136	-0.32435	0.0919889	0.000522062	--	-0.2805	0.0599	2.867e-06	0.5316
6	32545102	rs9269602	T/C	0.3101	0.62639	-0.482309	0.0779027	2.0466e-10	0.35074	0.719512	-0.227054	0.0708161	0.00122233	--	-0.3424	0.0526	7.584e-11	0.01574
6	32545218	rs9269610	T/C	0.553575	0.62904	0.38653	0.0689877	1.50222e-08	0.577938	0.740436	0.129332	0.066155	0.0498577	++	0.2524	0.0479	1.404e-07	0.007354
6	32545248	rs9269611	A/C	0.573995	0.612876	0.403387	0.0705325	7.11618e-09	0.623438	0.727483	0.155386	0.0688245	0.0233165	++	0.2762	0.0494	2.34e-08	0.01218
6	32545369	rs2894272	A/C	0.648771	0.534109	-0.30984	0.073906	3.10231e-05	0.701708	0.633793	-0.205174	0.0752015	0.00675281	--	-0.2583	0.0529	1.05e-06	0.3227
6	32545511	rs9269621	T/C	0.864843	0.510303	-0.455018	0.100543	1.00925e-05	0.938309	0.512549	-0.383711	0.152943	0.0145181	--	-0.4335	0.0844	2.779e-07	0.6979
6	32545634	rs9269628	T/G	0.446781	0.633142	0.375872	0.0671536	2.14978e-08	0.325502	0.610788	0.235215	0.0748821	0.0018027	++	0.3131	0.0502	4.449e-10	0.1636
6	32545635	rs9269629	A/G	0.446787	0.633164	0.375831	0.0671538	2.15754e-08	0.323677	0.613361	0.237656	0.0748129	0.0015995	++	0.3141	0.0502	3.85e-10	0.1709
6	32545644	rs9269630	T/C	0.475536	0.630511	0.375551	0.0673212	2.24824e-08	0.39679	0.659386	0.278574	0.0689602	5.76453e-05	++	0.3282	0.0484	1.155e-11	0.3162
6	32545706	rs9269634	A/T	0.301216	0.6391	-0.47549	0.0778776	3.52243e-10	0.342645	0.688573	-0.216894	0.0725255	0.00257558	--	-0.3368	0.0533	2.585e-10	0.0155
6	32545720	rs9269635	A/G	0.474264	0.634364	-0.364299	0.0676404	6.14028e-08	0.571359	0.667597	-0.264263	0.0687009	0.000124039	--	-0.315	0.0484	7.531e-11	0.3013
6	32545877	rs9269642	T/G	0.485858	0.612583	0.316647	0.0675469	2.656e-06	0.412094	0.697092	0.237543	0.0676579	0.000463341	++	0.2771	0.048	7.721e-09	0.4098
6	32546056	rs41287150	A/G	0.723547	0.500515	-0.31361	0.0810986	0.000130776	0.734368	0.621616	-0.245401	0.0772359	0.00165375	--	-0.2778	0.0561	7.506e-07	0.5441
6	32546132	rs9269655	A/G	0.559451	0.617974	0.394576	0.0695259	1.02101e-08	0.659391	0.697772	0.273379	0.072884	0.000149851	++	0.3367	0.0505	2.6e-11	0.2307
6	32546387	rs41287166	A/T	0.747571	0.467165	-0.343936	0.0857764	7.60979e-05	0.807353	0.545032	-0.290464	0.0922996	0.00191988	--	-0.3191	0.0631	4.216e-07	0.6725
6	32546410	rs6926338	A/T	0.207701	0.453503	0.391789	0.0919741	2.84574e-05	0.14653	0.55888	0.281141	0.101242	0.00628358	++	0.3417	0.0683	5.755e-07	0.4203
6	32546447	rs9269673	T/C	0.589563	0.60837	0.382152	0.0714531	6.35882e-08	0.518562	0.610944	0.27108	0.0722938	0.000169678	++	0.3272	0.051	1.425e-10	0.2764
6	32546591	rs3208415	C/G	0.445953	0.603001	-0.419891	0.0707361	2.03038e-09	0.534419	0.642807	-0.215622	0.0695336	0.00193806	--	-0.3159	0.0498	2.223e-10	0.04023
6	32546615	rs1064717	A/G	0.512141	0.617599	0.34857	0.0682037	2.85679e-07	0.410222	0.698075	0.273634	0.0671961	4.9016e-05	++	0.3105	0.0481	1.037e-10	0.4356
6	32546626	rs1064715	C/G	0.47441	0.618991	-0.378476	0.0686216	2.86964e-08	0.55215	0.674422	-0.242606	0.0676853	0.000343711	--	-0.3095	0.0484	1.573e-10	0.1603
6	32546743	rs1064707	T/C	0.742097	0.63185	0.476979	0.0828087	2.91736e-09	0.693151	0.701775	0.175522	0.0734203	0.0160608	++	0.308	0.0551	2.338e-08	0.006665
6	32546803	rs3180268	A/G	0.435547	0.545546	-0.330514	0.0734987	5.72595e-06	0.438651	0.621544	-0.140479	0.0717512	0.0497451	--	-0.2331	0.0515	6.124e-06	0.06534
6	32546866	rs9269693	T/C	0.267446	0.638011	-0.463003	0.0810793	4.20813e-09	0.308782	0.702371	-0.174199	0.073269	0.0166635	--	-0.3038	0.0546	2.583e-08	0.008479
6	32547385	rs9269728	A/T	0.601344	0.643393	-0.409726	0.0670484	1.02288e-09	0.670938	0.663923	-0.234725	0.0715932	0.0011151	--	-0.3278	0.0491	2.514e-11	0.07551
6	32547486	rs186630481	C/G	0.346128	0.60146	0.406535	0.071376	1.44753e-08	0.168418	0.618325	0.190392	0.0908963	0.0382376	++	0.3239	0.0564	9.07e-09	0.06242
6	32547530	rs182793436	T/G	0.358861	0.604416	0.402834	0.0710221	1.61096e-08	0.22413	0.614258	0.350269	0.0812926	2.1177e-05	++	0.38	0.0537	1.469e-12	0.6276
6	32547543	rs188353117	A/T	0.638975	0.599592	-0.396621	0.0712336	2.93125e-08	0.711845	0.649347	-0.273746	0.074096	0.000247663	--	-0.3375	0.0516	5.873e-11	0.2337
6	32547544	rs192837519	A/G	0.639003	0.599519	-0.396646	0.071237	2.93041e-08	0.757529	0.612944	-0.31183	0.0794867	0.000104686	--	-0.3588	0.0533	1.619e-11	0.4286
6	32547547	rs184472429	A/T	0.361036	0.59956	0.396528	0.0712325	2.95174e-08	0.305224	0.666964	0.256209	0.0722649	0.000429852	++	0.3273	0.0509	1.308e-10	0.1684
6	32547565	rs116531157	A/G	0.538256	0.629118	-0.386721	0.0676678	1.01329e-08	0.563986	0.681014	-0.281224	0.0677404	3.38152e-05	--	-0.334	0.0481	3.688e-12	0.2724
6	32548178	rs9269755	A/G	0.274345	0.627901	-0.469972	0.0811003	2.49563e-09	0.327633	0.699239	-0.213463	0.0729311	0.00316817	--	-0.328	0.0544	1.693e-09	0.01915
6	32549259	rs9269795	A/G	0.853591	0.680391	0.346749	0.0981364	0.000274611	0.833793	0.728	0.262032	0.0919815	0.00371169	++	0.3016	0.0674	7.581e-06	0.5304
6	32549681	rs9269813	T/G	0.670494	0.571277	0.42313	0.0783675	3.67606e-08	0.620112	0.625241	0.283074	0.074515	0.000127413	++	0.3495	0.0542	1.142e-10	0.197
6	32549824	rs41293169	T/C	0.797241	0.533533	-0.343227	0.0864538	9.34864e-05	0.837417	0.604522	-0.288911	0.0927405	0.00215908	--	-0.3179	0.0635	5.504e-07	0.6695
6	32549830	rs28723973	T/C	0.797239	0.533547	-0.343113	0.086454	9.39842e-05	0.831061	0.610116	-0.273664	0.0910748	0.00306025	--	-0.3101	0.0629	8.351e-07	0.5817
6	32549840	rs11755895	A/G	0.191972	0.525657	0.381579	0.0883964	2.24189e-05	0.156596	0.622568	0.267578	0.0929179	0.00454673	++	0.3273	0.0643	3.56e-07	0.3759
6	32549878	rs41293179	T/C	0.175399	0.520426	0.471349	0.0913248	4.42648e-07	0.150421	0.616122	0.307444	0.0938021	0.00127033	++	0.3915	0.0657	2.533e-09	0.2123
6	32550322	rs9269853	A/C	0.258278	0.618394	-0.459666	0.083143	1.29704e-08	0.305113	0.728995	-0.252495	0.0732072	0.000485683	--	-0.3428	0.0552	5.105e-10	0.0625
6	32550331	rs9269854	T/G	0.257699	0.618819	-0.454402	0.0830873	1.87013e-08	0.305112	0.728996	-0.252495	0.0732072	0.000485693	--	-0.3406	0.0551	6.523e-10	0.06936
6	32550473	rs41293554	A/C	0.920482	0.433344	-0.364757	0.138344	0.0101042	0.864015	0.729949	-0.343035	0.0888903	0.000156457	--	-0.3494	0.0751	3.238e-06	0.8953
6	32550796	rs9269873	A/C	0.489818	0.60843	0.318481	0.068321	3.0144e-06	0.45044	0.579702	0.2937	0.0734921	6.55967e-05	++	0.307	0.0502	9.919e-10	0.8057
6	32550828	rs9269874	A/G	0.727748	0.641996	0.485453	0.0809541	6.66102e-10	0.654176	0.675626	0.188837	0.0732691	0.00949694	++	0.3222	0.0545	3.455e-09	0.006813
6	32550858	rs9269875	T/C	0.668483	0.597546	-0.27994	0.0716238	0.000103286	0.777611	0.529695	-0.295632	0.0896437	0.00111075	--	-0.2861	0.0562	3.549e-07	0.8916
6	32550860	rs9269876	T/C	0.307584	0.688908	-0.452513	0.0745036	4.41722e-10	0.353188	0.705443	-0.194383	0.0712195	0.00600092	--	-0.3174	0.0517	8.123e-10	0.01261
6	32551010	rs9269890	A/G	0.622058	0.684056	0.363651	0.0686902	7.28756e-08	0.589673	0.730107	0.168491	0.0674387	0.0120959	++	0.2641	0.0483	4.562e-08	0.04343
6	32551112	rs9269897	A/G	0.63056	0.684543	0.404314	0.069715	3.31728e-09	0.584052	0.74309	0.137104	0.0663733	0.0382	++	0.264	0.0483	4.503e-08	0.00569
6	32551227	rs41284707	A/T	0.912011	0.458533	-0.464248	0.124767	0.000304937	0.887836	0.54642	-0.34308	0.112019	0.00269225	--	-0.3971	0.0837	2.078e-06	0.4717
6	32551278	rs9269904	C/G	0.793456	0.712691	0.260293	0.0812959	0.00108812	0.789091	0.778303	0.249854	0.0809855	0.00167873	++	0.255	0.0576	9.508e-06	0.9278
6	32551291	rs9269905	T/C	0.362818	0.661127	-0.405257	0.0710086	5.88482e-09	0.387751	0.750441	-0.189861	0.0673909	0.0045916	--	-0.2918	0.0491	2.745e-09	0.02841
6	32551301	rs41284716	T/C	0.0729666	0.421279	0.622115	0.137414	1.4005e-05	0.0976134	0.600929	0.24111	0.115	0.0390613	++	0.3978	0.0885	7.007e-06	0.03419
6	32551309	rs9269906	A/G	0.377147	0.571586	0.278019	0.0712625	0.000100972	0.227096	0.615083	0.285406	0.0817777	0.000559525	++	0.2812	0.0539	1.854e-07	0.9459
6	32551315	rs41284720	T/C	0.0737708	0.42655	0.618134	0.135216	1.14689e-05	0.0931951	0.562682	0.275069	0.121165	0.0257519	++	0.4276	0.0906	2.349e-06	0.05983
6	32551324	rs9269907	A/C	0.46274	0.611114	-0.268313	0.0688807	8.86116e-05	0.631004	0.590607	-0.198849	0.0745484	0.00784203	--	-0.2363	0.0508	3.289e-06	0.4954
6	32551329	rs9269908	A/G	0.621021	0.675409	0.407099	0.0695926	2.49496e-09	0.611136	0.745105	0.182532	0.0673672	0.00641513	++	0.291	0.0486	2.112e-09	0.02092
6	32551334	rs9269909	T/C	0.378665	0.675296	-0.411181	0.0696369	1.74834e-09	0.394518	0.752694	-0.179209	0.0667541	0.00693361	--	-0.2901	0.0484	2.005e-09	0.0166
6	32551350	rs9269910	A/T	0.802585	0.739841	0.278265	0.0818317	0.000507234	0.798483	0.791229	0.246943	0.0819003	0.0021326	++	0.2626	0.0581	6.222e-06	0.7875
6	32551382	rs9269911	A/T	0.178881	0.732491	-0.313113	0.0865262	0.000204139	0.19003	0.812979	-0.241777	0.0827012	0.00290582	--	-0.2758	0.06	4.324e-06	0.5527
6	32551396	rs9269912	T/C	0.703817	0.671036	0.468496	0.0762718	2.63045e-10	0.685525	0.820228	0.250874	0.0683613	0.000199114	++	0.3477	0.0511	1.021e-11	0.03432
6	32551406	rs9269913	A/G	0.295281	0.661066	-0.481143	0.0771051	1.33215e-10	0.327882	0.797433	-0.263564	0.0685105	9.65006e-05	--	-0.3594	0.0514	2.73e-12	0.03563
6	32551416	rs9269914	C/G	0.705305	0.663958	0.477499	0.0769915	1.72406e-10	0.68971	0.815297	0.269204	0.0690688	7.61627e-05	++	0.3619	0.0516	2.33e-12	0.04487
6	32551453	rs9269915	T/G	0.834792	0.707878	0.345764	0.0916017	0.000102612	0.828012	0.770693	0.232944	0.0876875	0.00686036	++	0.2868	0.0636	6.467e-06	0.3755
6	32551468	rs9269916	A/T	0.310292	0.656592	-0.455394	0.0756557	6.52589e-10	0.384871	0.701033	-0.163068	0.0695057	0.0183997	--	-0.2967	0.0514	7.752e-09	0.004594
6	32551469	rs9269917	C/G	0.689708	0.656592	0.455394	0.0756557	6.52589e-10	0.617384	0.705548	0.157656	0.0692075	0.0220894	++	0.2931	0.0513	1.081e-08	0.003824
6	32551541	rs9269919	T/C	0.160676	0.688118	-0.331457	0.0933228	0.000261507	0.173562	0.768453	-0.248724	0.0882333	0.00409644	--	-0.2877	0.0644	7.81e-06	0.5211
6	32551552	rs9269920	A/T	0.446287	0.511424	0.385262	0.0738496	1.80669e-07	0.280307	0.584611	0.150797	0.0809598	0.063939	++	0.2786	0.0548	3.652e-07	0.03305
6	32551568	rs9269921	C/G	0.626146	0.619051	-0.336919	0.0688753	1.11398e-06	0.669804	0.733566	-0.321448	0.0673997	2.20298e-06	--	-0.329	0.0484	1.021e-11	0.8729
6	32551571	rs9269922	A/C	0.624503	0.620696	-0.335567	0.0687608	1.17687e-06	0.669083	0.73335	-0.322946	0.0673433	1.93614e-06	--	-0.3291	0.0483	9.476e-12	0.8961
6	32551595	rs34080378	T/C	0.226222	0.536123	0.35844	0.0822171	1.76539e-05	0.193802	0.5684	0.333823	0.0892508	0.000230162	++	0.3471	0.0607	1.079e-08	0.8398
6	32551603	rs41285646	A/G	0.377687	0.507187	0.36173	0.0753299	1.75617e-06	0.409819	0.578089	0.151179	0.0750058	0.0442443	++	0.2558	0.0534	1.627e-06	0.0485
6	32551636	rs36061251	T/C	0.20289	0.52984	0.330382	0.0858384	0.000153065	0.220385	0.569511	0.348024	0.0847678	5.20982e-05	++	0.3393	0.0605	2.092e-08	0.8842
6	32551653	rs9269927	A/C	0.297091	0.65935	-0.526222	0.0778404	3.04259e-12	0.351239	0.775561	-0.183246	0.0679297	0.0066142	--	-0.3313	0.0514	1.132e-10	0.0009443
6	32551680	rs9269929	T/C	0.167879	0.745307	-0.345195	0.0889338	6.45181e-05	0.194987	0.756114	-0.21354	0.0837639	0.00966509	--	-0.2753	0.0612	6.854e-06	0.2831
6	32551698	rs9269930	T/C	0.359039	0.615552	-0.454028	0.0742034	4.01889e-10	0.386786	0.734069	-0.22178	0.0681577	0.00104749	--	-0.3279	0.0504	7.652e-11	0.02168
6	32551699	rs28724077	T/C	0.177003	0.55626	0.282366	0.087827	0.00157879	0.214276	0.594489	0.273296	0.084475	0.00140501	++	0.2776	0.0611	5.551e-06	0.9409
6	32551850	rs144319718	T/C	0.105382	0.611942	-0.597638	0.128093	8.23237e-07	0.11088	0.819844	-0.240654	0.104691	0.0188988	--	-0.3834	0.0814	2.456e-06	0.03162
6	32551938	rs16822512	A/G	0.171285	0.476387	0.278663	0.0974729	0.00487702	0.149823	0.580592	0.37448	0.0963628	0.000139349	++	0.3272	0.0688	1.973e-06	0.4862
6	32551939	rs9269941	T/G	0.345902	0.476372	0.201635	0.0795444	0.0116127	0.31106	0.570645	0.330193	0.078643	3.04391e-05	++	0.2667	0.0561	2.022e-06	0.2523
6	32552075	chr6:32552075	A/G	0.645024	0.57767	-0.29584	0.0722319	4.64437e-05	0.713657	0.650033	-0.26924	0.0741352	0.00031681	--	-0.2829	0.0519	5.143e-08	0.7979
6	32552219	rs9269965	A/G	0.706901	0.570069	-0.40292	0.0745336	8.96216e-08	0.761749	0.619556	-0.30016	0.0808766	0.000240948	--	-0.3557	0.055	1.023e-10	0.352
6	32552272	rs9269969	A/C	0.790774	0.573412	-0.328065	0.0819432	8.20677e-05	0.809049	0.654308	-0.34544	0.084115	5.31265e-05	--	-0.3365	0.0589	1.121e-08	0.8828
6	32552316	rs41285667	T/C	0.326598	0.531579	0.333824	0.0749647	9.88711e-06	0.272131	0.628401	0.220558	0.0775963	0.00479239	++	0.2791	0.0541	2.525e-07	0.2957
6	32552404	rs41287315	T/C	0.258998	0.510674	0.316194	0.0814104	0.000122697	0.217911	0.598036	0.250946	0.084834	0.00343801	++	0.2849	0.059	1.36e-06	0.5804
6	32552588	rs9269990	A/T	0.488634	0.588778	-0.258181	0.069326	0.000185838	0.465696	0.609865	-0.227975	0.0713965	0.00136291	--	-0.2435	0.0499	1.079e-06	0.7624
6	32552779	rs9270003	T/C	0.355266	0.532732	0.305874	0.0742668	4.22312e-05	0.266557	0.570209	0.174828	0.0823247	0.0349346	++	0.247	0.0554	8.151e-06	0.239
6	32552826	rs9270005	A/C	0.712211	0.618104	0.537849	0.0811616	8.06188e-12	0.63865	0.571744	0.232473	0.0784394	0.00283934	++	0.3797	0.0566	1.992e-11	0.007039
6	32553099	rs9270020	A/T	0.509227	0.579528	0.430285	0.0708742	1.00859e-09	0.406607	0.576767	0.261441	0.073895	0.00041811	++	0.3493	0.0514	1.035e-11	0.1004
6	32553398	rs9270033	A/G	0.700558	0.522121	-0.330795	0.0766234	1.93977e-05	0.78129	0.51363	-0.237731	0.0919554	0.0105099	--	-0.2926	0.0591	7.398e-07	0.4386
6	32553418	rs9270034	T/G	0.572072	0.601425	-0.392888	0.0684651	9.77375e-09	0.650245	0.602799	-0.220477	0.0737892	0.00294526	--	-0.313	0.0504	5.232e-10	0.08796
6	32553487	rs9270037	A/C	0.718242	0.540647	-0.306753	0.0774513	8.81405e-05	0.76446	0.627054	-0.249612	0.0805552	0.00216248	--	-0.2793	0.056	6.28e-07	0.6105
6	32553488	rs9270038	T/C	0.718242	0.540647	-0.306753	0.0774513	8.81397e-05	0.764678	0.627222	-0.243537	0.0806411	0.00279315	--	-0.2764	0.0561	8.293e-07	0.5733
6	32553490	rs9270039	C/G	0.718242	0.540647	-0.306753	0.0774513	8.81407e-05	0.764731	0.627263	-0.243612	0.0806468	0.00278686	--	-0.2764	0.0561	8.272e-07	0.5738
6	32553697	rs9270047	T/C	0.679919	0.577712	-0.349455	0.0725704	1.77778e-06	0.782938	0.511224	-0.267462	0.0913634	0.00379704	--	-0.3177	0.0571	2.579e-08	0.4838
6	32553974	rs9270060	T/C	0.702478	0.484563	-0.257996	0.0812824	0.00164724	0.673531	0.515802	-0.26388	0.0808534	0.00118472	--	-0.261	0.0575	5.765e-06	0.9592
6	32554022	rs9270065	A/G	0.785592	0.47894	-0.337459	0.0881742	0.000167146	0.847229	0.580099	-0.276754	0.0974195	0.00516095	--	-0.3101	0.0656	2.307e-06	0.6453
6	32554129	rs9270074	T/C	0.643287	0.551786	-0.400201	0.0727816	4.45876e-08	0.724703	0.535751	-0.0540581	0.0854364	0.527824	--	-0.2544	0.0556	4.801e-06	0.002122
6	32554178	rs9270077	T/C	0.318233	0.678902	-0.41041	0.0733876	1.04362e-08	0.360972	0.666803	-0.120202	0.0715393	0.0918271	--	-0.2614	0.0514	3.715e-07	0.004793
6	32554179	rs9270078	A/G	0.338821	0.666266	-0.4098	0.072461	7.67758e-09	0.435043	0.582714	-0.111229	0.0739362	0.131904	--	-0.2633	0.052	4.018e-07	0.004066
6	32554434	rs115208602	T/C	0.217047	0.541481	0.30246	0.0833425	0.00034956	0.188714	0.647433	0.263102	0.0831633	0.00182192	++	0.2827	0.0591	1.72e-06	0.7391
6	32554517	rs9270098	A/T	0.741099	0.701459	0.464262	0.0785162	1.087e-09	0.638134	0.729226	0.121097	0.0685553	0.076213	++	0.2693	0.0518	2.046e-07	0.001041
6	32554540	rs9270099	A/C	0.251289	0.706206	-0.461358	0.0790419	1.7257e-09	0.31582	0.741195	-0.180003	0.0706618	0.0102353	--	-0.3048	0.0529	8.238e-09	0.008211
6	32554621	rs9270102	C/G	0.757767	0.708151	0.460425	0.080098	2.96004e-09	0.695871	0.736311	0.203309	0.0718243	0.00426069	++	0.3177	0.0537	3.238e-09	0.01729
6	32554830	rs9270110	A/T	0.697318	0.500472	-0.362065	0.0791258	5.92225e-06	0.791013	0.576626	-0.193496	0.0891848	0.0315641	--	-0.2877	0.0594	1.289e-06	0.159
6	32554897	rs76533559	C/G	0.658487	0.623241	-0.250259	0.0703109	0.000399164	0.735561	0.642186	-0.34678	0.0758512	6.13554e-06	--	-0.2949	0.0518	1.217e-08	0.3525
6	32554910	rs9270113	A/T	0.624125	0.60068	-0.311849	0.0699634	8.98414e-06	0.714556	0.649798	-0.237079	0.0748778	0.00166923	--	-0.2769	0.0513	6.806e-08	0.4673
6	32554930	rs9270114	T/C	0.566092	0.659998	0.390625	0.067743	5.0946e-09	0.494711	0.66624	0.09065	0.068729	0.186992	++	0.2426	0.0484	5.485e-07	0.001958
6	32554934	rs9270115	T/C	0.403647	0.62835	0.310031	0.0678026	5.01338e-06	0.303111	0.662615	0.26207	0.0720226	0.00030393	++	0.2875	0.0496	6.63e-09	0.6291
6	32554975	rs192480973	T/C	0.328908	0.605451	0.298719	0.0713047	3.12692e-05	0.186106	0.641686	0.229407	0.0859064	0.00833475	++	0.2704	0.0551	9.178e-07	0.5362
6	32555361	rs28724150	T/G	0.183256	0.527487	0.366327	0.0896729	6.054e-05	0.107856	0.521981	0.448715	0.115682	0.000158226	++	0.3973	0.0712	2.361e-08	0.5749
6	32555805	rs9270180	A/G	0.27788	0.757338	-0.467671	0.0739061	6.59635e-11	0.306623	0.688271	-0.224283	0.0746789	0.0024173	--	-0.3471	0.0527	4.664e-11	0.02102
6	32556186	rs6920012	A/G	0.668045	0.584367	-0.37419	0.0720565	2.51033e-07	0.722667	0.54092	-0.0920922	0.0837411	0.27311	--	-0.254	0.0548	3.632e-06	0.01096
6	32556367	rs9270206	A/G	0.685914	0.705572	0.454621	0.0732656	1.84851e-10	0.682981	0.720902	0.239287	0.0730996	0.000935889	++	0.3466	0.0519	2.54e-11	0.03821
6	32556378	rs9270207	T/C	0.228475	0.580502	0.434274	0.079077	6.64915e-08	0.220152	0.719599	0.25895	0.0761765	0.000780914	++	0.3432	0.0551	4.609e-10	0.1117
6	32556402	rs9270208	T/G	0.617717	0.659685	0.373069	0.07028	7.0163e-08	0.621458	0.66479	0.349974	0.073059	1.18193e-06	++	0.362	0.0508	1.092e-12	0.8205
6	32556421	rs41288876	C/G	0.869819	0.535068	-0.224627	0.102848	0.0314914	0.87473	0.521369	-0.448915	0.10725	4.47235e-05	--	-0.3322	0.0745	8.263e-06	0.1327
6	32556443	rs9270209	A/G	0.333905	0.706595	-0.493556	0.0725271	2.53983e-12	0.447924	0.636708	-0.318018	0.0713512	7.1895e-06	--	-0.4042	0.0511	2.442e-15	0.08568
6	32556475	rs9270210	T/C	0.436159	0.617456	0.352533	0.0682338	2.38124e-07	0.417391	0.683935	0.285528	0.0677414	2.57481e-05	++	0.3187	0.0483	3.985e-11	0.4876
6	32556487	rs9270211	T/C	0.32414	0.71888	-0.475464	0.0721376	1.20093e-11	0.369437	0.759139	-0.222644	0.0679177	0.000947522	--	-0.3413	0.0496	6.21e-12	0.01103
6	32556493	rs9270212	T/C	0.528439	0.602065	0.451327	0.0705754	9.90418e-11	0.409921	0.658522	0.295071	0.0699532	2.54687e-05	++	0.3724	0.0499	8.239e-14	0.1173
6	32556542	rs4711301	T/C	0.219017	0.630233	0.422989	0.0766881	5.83403e-08	0.20029	0.710448	0.287836	0.0791903	0.00033562	++	0.3575	0.0553	1.021e-10	0.222
6	32556683	rs9270225	A/G	0.684166	0.71457	0.477106	0.0726842	1.40623e-11	0.6518	0.764402	0.308509	0.0697704	7.21413e-06	++	0.3892	0.0505	1.324e-14	0.09554
6	32556689	rs9270226	T/G	0.685394	0.714675	0.476364	0.0727855	1.61196e-11	0.651956	0.764477	0.311242	0.0698128	6.03628e-06	++	0.3902	0.0506	1.203e-14	0.1029
6	32556858	rs4713551	C/G	0.330951	0.654198	0.389981	0.0684861	1.5764e-08	0.242893	0.660373	0.45787	0.0772683	4.93387e-09	++	0.4199	0.0515	3.338e-16	0.5124
6	32556979	rs28366201	A/C	0.745482	0.540993	-0.369008	0.0788952	3.91428e-06	0.763944	0.614309	-0.251385	0.0797715	0.00183789	--	-0.3108	0.0563	3.42e-08	0.2963
6	32557127	rs9270265	A/C	0.257992	0.77062	-0.415379	0.0746057	9.93788e-09	0.305963	0.711965	-0.325534	0.0747281	9.49525e-06	--	-0.3705	0.053	2.757e-12	0.3967
6	32557435	rs9270299	A/C	0.197631	0.732914	-0.386194	0.0844968	2.46367e-06	0.235681	0.657135	-0.334617	0.0851604	6.11689e-05	--	-0.3606	0.0602	2.124e-09	0.6685
6	32557940	rs9270337	T/C	0.764363	0.542533	-0.238356	0.0833051	0.00460564	0.737706	0.66035	-0.317489	0.0757001	3.32987e-05	--	-0.2818	0.0562	5.44e-07	0.4838
6	32558092	rs9270357	T/C	0.662	0.725818	0.497272	0.0711537	6.68771e-13	0.646195	0.75048	0.244002	0.069279	0.000374169	++	0.3671	0.0498	1.75e-13	0.01107
6	32558096	rs9270358	A/G	0.338	0.725818	-0.497272	0.0711537	6.68767e-13	0.353806	0.750481	-0.244007	0.069279	0.000374062	--	-0.3671	0.0498	1.75e-13	0.01107
6	32558123	rs7775984	A/G	0.927165	0.557596	-0.490864	0.127326	0.000179133	0.924044	0.622999	-0.440583	0.121528	0.000422149	--	-0.4645	0.0882	1.412e-07	0.776
6	32558190	rs9270371	T/G	0.318457	0.579548	0.307861	0.0728209	2.76391e-05	0.267823	0.657569	0.203426	0.0764563	0.00825828	++	0.2581	0.0529	1.084e-06	0.3245
6	32558260	rs9270377	T/G	0.428822	0.71808	0.309848	0.0633989	1.05341e-06	0.333308	0.678983	0.285547	0.0706645	5.90882e-05	++	0.299	0.0474	2.774e-10	0.7987
6	32558285	rs9270382	A/G	0.478668	0.625228	0.319893	0.0682827	2.66058e-06	0.403292	0.594172	0.279756	0.0738979	0.000158798	++	0.3014	0.0503	2.153e-09	0.6911
6	32558298	rs9270383	T/G	0.287336	0.703899	0.350036	0.0677156	3.12307e-07	0.209623	0.691507	0.322438	0.0789172	5.58111e-05	++	0.3383	0.0516	5.489e-11	0.7915
6	32558317	rs9270387	T/C	0.368601	0.70264	-0.425864	0.0693028	3.40592e-10	0.447607	0.681219	-0.209096	0.0691988	0.00240792	--	-0.3172	0.0492	1.105e-10	0.02747
6	32558343	rs9270388	T/C	0.362116	0.657671	0.349774	0.0671192	2.15006e-07	0.25934	0.670535	0.306839	0.0750238	5.20521e-05	++	0.3307	0.0502	4.578e-11	0.6709
6	32558569	rs9270420	A/C	0.589927	0.693847	0.364896	0.0671072	3.34608e-08	0.533144	0.689751	0.184531	0.0680512	0.00651693	++	0.2758	0.048	8.899e-09	0.06012
6	32558574	rs9270421	A/T	0.589927	0.693847	0.364894	0.0671072	3.34677e-08	0.531865	0.686449	0.189083	0.0682334	0.00542736	++	0.2783	0.048	6.85e-09	0.06726
6	32558577	rs9270422	A/G	0.41008	0.693849	-0.364773	0.0671058	3.3805e-08	0.476615	0.673697	-0.205768	0.0689017	0.00272567	--	-0.2873	0.0483	2.648e-09	0.09959
6	32558580	rs9270423	A/G	0.390582	0.684169	0.32738	0.0649371	4.92083e-07	0.308586	0.693285	0.270993	0.0707132	0.00014136	++	0.3015	0.048	3.391e-10	0.5585
6	32558594	rs9270424	C/G	0.599534	0.706107	0.387001	0.0671954	4.56579e-09	0.550031	0.705131	0.204186	0.0676267	0.00241834	++	0.296	0.0479	6.142e-10	0.05611
6	32558627	rs9270425	T/G	0.598751	0.712148	0.38183	0.0668874	6.30353e-09	0.537441	0.701626	0.218573	0.0677761	0.00119766	++	0.3012	0.0478	2.951e-10	0.08766
6	32558632	rs9270426	A/T	0.597712	0.709782	0.385066	0.0670032	4.96967e-09	0.565255	0.725435	0.19382	0.0670624	0.00368322	++	0.2894	0.0476	1.189e-09	0.04447
6	32558649	rs9270427	A/C	0.586757	0.698266	0.368413	0.0669284	2.25962e-08	0.538517	0.700984	0.198036	0.0679134	0.00341289	++	0.2843	0.0479	2.821e-09	0.07508
6	32558693	rs9270436	T/C	0.350783	0.66358	0.306172	0.0667212	4.96862e-06	0.181923	0.627359	0.254612	0.0882426	0.00437268	++	0.2874	0.0534	7.537e-08	0.6424
6	32558703	rs9270438	A/G	0.391649	0.665709	0.276587	0.0657485	2.68566e-05	0.270263	0.630816	0.148862	0.0781931	0.0582231	++	0.2236	0.0505	9.625e-06	0.2129
6	32558724	rs9270439	A/T	0.436778	0.688496	-0.36174	0.0661656	3.02687e-08	0.478722	0.691636	-0.133878	0.0682142	0.0492988	--	-0.2511	0.0477	1.389e-07	0.01692
6	32558726	rs9270440	A/C	0.561742	0.687171	0.355865	0.0661538	5.07429e-08	0.467676	0.635386	0.15113	0.0706277	0.0322741	++	0.26	0.0485	8.108e-08	0.03507
6	32559003	rs9270474	A/G	0.636058	0.803491	-0.326705	0.0608698	9.161e-08	0.680441	0.730911	-0.27465	0.0682536	6.39993e-05	--	-0.3036	0.0456	2.799e-11	0.5707
6	32559007	rs9270475	A/T	0.787641	0.80616	-0.406742	0.0687247	5.94111e-09	0.819416	0.717953	-0.206293	0.0820947	0.0129779	--	-0.324	0.0529	9.132e-10	0.06215
6	32559076	rs9270487	A/G	0.697226	0.81171	-0.355864	0.0623455	1.53807e-08	0.736641	0.698179	-0.187227	0.07387	0.0118728	--	-0.2856	0.0478	2.368e-09	0.0822
6	32559110	rs9270493	T/C	0.777413	0.841505	-0.402812	0.0661909	2.14793e-09	0.791146	0.704722	-0.204175	0.0788952	0.0104153	--	-0.3206	0.0509	3.026e-10	0.05466
6	32559134	rs9270498	A/G	0.279238	0.823816	-0.513118	0.0720266	1.41772e-13	0.352542	0.760189	-0.199583	0.0687867	0.00345796	--	-0.3489	0.0499	2.808e-12	0.001714
6	32559175	rs9270502	T/C	0.843346	0.876367	0.345206	0.0853219	2.92025e-05	0.802683	0.734956	0.207084	0.0846889	0.01313	++	0.2755	0.0603	4.964e-06	0.2524
6	32559181	rs9270503	C/G	0.610118	0.853623	-0.314928	0.0588975	9.69315e-08	0.653139	0.737027	-0.285233	0.0672181	2.41546e-05	--	-0.302	0.0445	1.116e-11	0.7406
6	32559184	rs9270504	A/C	0.389882	0.853622	0.314926	0.0588975	9.69575e-08	0.34425	0.729966	0.29347	0.0675942	1.56385e-05	++	0.3057	0.0446	7.087e-12	0.8116
6	32559216	rs9270505	A/G	0.429957	0.835885	-0.456009	0.061573	4.80778e-14	0.503525	0.70345	-0.20672	0.0675976	0.00218422	--	-0.3428	0.0457	6.343e-14	0.006608
6	32559326	rs9270507	A/T	0.660143	0.732509	0.491902	0.0706249	7.57276e-13	0.548687	0.650997	0.233944	0.070447	0.000847849	++	0.3624	0.0501	4.552e-13	0.009996
6	32559347	rs9270508	A/G	0.65877	0.731141	0.486079	0.0705165	1.3433e-12	0.587189	0.685726	0.20378	0.0695307	0.0032113	++	0.3427	0.0497	5.358e-12	0.004518
6	32559355	rs9270509	A/T	0.34123	0.73114	-0.48608	0.0705165	1.34319e-12	0.451779	0.651928	-0.208298	0.0702289	0.00290051	--	-0.3464	0.05	4.069e-12	0.00543
6	32559359	rs9270510	A/C	0.235289	0.803207	0.397407	0.0664951	4.03454e-09	0.198919	0.681113	0.233582	0.0811757	0.00445567	++	0.3315	0.0516	1.375e-10	0.1198
6	32559371	rs9270511	T/C	0.329173	0.745487	-0.508892	0.0712466	1.74671e-13	0.523647	0.680716	-0.271512	0.0677221	5.96548e-05	--	-0.384	0.0493	6.525e-15	0.01615
6	32559380	rs9270512	A/G	0.676549	0.753585	0.507965	0.0712618	1.89782e-13	0.492017	0.690411	0.269975	0.0675553	6.21061e-05	++	0.3824	0.0492	7.794e-15	0.01577
6	32559400	rs9270513	A/T	0.682666	0.766816	0.517621	0.0712041	5.75124e-14	0.532058	0.66959	0.276045	0.0689788	5.78716e-05	++	0.3928	0.0497	2.826e-15	0.01521
6	32559418	rs9270514	A/G	0.687043	0.776028	0.505735	0.0708576	1.66504e-13	0.53353	0.669329	0.279153	0.0690342	4.79014e-05	++	0.3893	0.0496	4.387e-15	0.02252
6	32559467	rs112464499	A/G	0.874925	0.863978	0.460823	0.0985578	8.77199e-07	0.849235	0.870455	0.165211	0.0875942	0.0560997	++	0.2955	0.0657	6.94e-06	0.02555
6	32559468	rs9270516	T/C	0.297756	0.820302	-0.482417	0.0699742	1.02907e-12	0.366056	0.738223	-0.244635	0.0693154	0.000369611	--	-0.3622	0.0494	2.349e-13	0.01618
6	32559472	rs9270517	T/C	0.296563	0.826437	-0.495473	0.0700606	2.48445e-13	0.366137	0.738586	-0.243783	0.0692842	0.000385328	--	-0.368	0.0495	9.916e-14	0.01094
6	32559493	rs9270520	A/T	0.555728	0.810895	-0.339643	0.059638	1.22803e-08	0.609678	0.729194	-0.30261	0.0665844	5.86508e-06	--	-0.3231	0.0446	4.321e-13	0.6798
6	32559516	rs28366259	T/C	0.563719	0.80083	-0.322905	0.0598953	7.10272e-08	0.570365	0.691053	-0.290976	0.0681776	1.99118e-05	--	-0.309	0.0452	7.958e-12	0.726
6	32559529	rs9270521	A/C	0.613529	0.854756	-0.315817	0.0586249	7.86886e-08	0.727436	0.700505	-0.26462	0.0734748	0.000357568	--	-0.2959	0.046	1.273e-10	0.5874
6	32559541	rs9270522	A/T	0.72896	0.862032	0.462147	0.0705086	1.18474e-11	0.645987	0.748517	0.186524	0.0692382	0.00668343	++	0.3216	0.0496	8.853e-11	0.005464
6	32559595	rs9270525	A/G	0.707241	0.737978	-0.321532	0.0666953	1.73905e-06	0.730052	0.700585	-0.292177	0.0726547	6.81529e-05	--	-0.3081	0.0493	4.215e-10	0.7668
6	32559597	rs9270526	A/G	0.292759	0.737978	0.321532	0.0666953	1.73907e-06	0.270023	0.700375	0.29236	0.0726897	6.7972e-05	++	0.3082	0.0493	4.202e-10	0.7683
6	32559600	rs9270527	A/G	0.292771	0.738002	0.32144	0.0666946	1.75042e-06	0.272623	0.703792	0.27882	0.0726392	0.000142608	++	0.3019	0.0493	9.278e-10	0.6668
6	32559603	rs9270528	T/C	0.707229	0.738002	-0.32144	0.0666946	1.75041e-06	0.727628	0.705302	-0.306461	0.0723105	2.70289e-05	--	-0.3145	0.0492	1.651e-10	0.8794
6	32559658	rs9270529	T/C	0.356878	0.849689	0.310359	0.0597647	2.33334e-07	0.323745	0.728778	0.305217	0.0687001	1.00487e-05	++	0.3081	0.0453	9.986e-12	0.9551
6	32559686	rs9270530	A/G	0.349158	0.838141	0.330296	0.0602546	4.89003e-08	0.311957	0.742827	0.304316	0.0686349	1.06718e-05	++	0.319	0.0455	2.278e-12	0.7769
6	32559725	rs9270537	T/C	0.275378	0.873208	-0.427278	0.0690965	1.80708e-10	0.361152	0.780163	-0.166605	0.0676295	0.0132113	--	-0.294	0.0485	1.373e-09	0.007239
6	32559758	rs9270538	A/C	0.375851	0.898171	0.313361	0.0575695	5.85452e-08	0.328126	0.753973	0.29442	0.0670949	1.28607e-05	++	0.3053	0.0439	3.396e-12	0.831
6	32559764	rs9270539	T/C	0.259448	0.892546	-0.442352	0.0701431	6.99295e-11	0.339982	0.759723	-0.220989	0.0698198	0.00140623	--	-0.331	0.0497	2.681e-11	0.02588
6	32559864	rs9270541	T/G	0.351346	0.860487	0.302284	0.0594857	4.25818e-07	0.316517	0.74983	0.283818	0.0679573	3.34736e-05	++	0.2943	0.0449	5.827e-11	0.8386
6	32559951	rs9270547	A/G	0.655611	0.844096	-0.303349	0.0602082	5.39111e-07	0.665634	0.762542	-0.286273	0.066685	1.96121e-05	--	-0.2957	0.0449	4.395e-11	0.8498
6	32559960	rs9270548	T/C	0.343913	0.842703	0.305824	0.0602674	4.47329e-07	0.33342	0.761562	0.28547	0.0667699	2.12161e-05	++	0.2967	0.0449	3.972e-11	0.8216
6	32560017	rs73729339	A/C	0.270102	0.77849	0.237201	0.0664667	0.00040449	0.301514	0.721189	0.307745	0.0697459	1.18755e-05	++	0.2708	0.0483	2.063e-08	0.4658
6	32560091	rs75821301	T/G	0.268522	0.776241	0.236839	0.0666813	0.000431017	0.281213	0.74909	0.322376	0.069245	3.94484e-06	++	0.2781	0.0482	8.093e-09	0.3754
6	32560155	rs73729340	A/G	0.267499	0.775563	0.241315	0.0667161	0.000337916	0.283126	0.757983	0.337378	0.0688139	1.17757e-06	++	0.2879	0.0481	2.128e-09	0.3181
6	32560190	rs80283909	T/C	0.732393	0.775452	-0.241678	0.0667009	0.000329992	0.682093	0.708794	-0.342836	0.0694289	9.41002e-07	--	-0.2903	0.0483	1.833e-09	0.2953
6	32560222	rs28366279	T/C	0.695417	0.834205	0.360215	0.0667993	3.43763e-08	0.639439	0.784934	0.234795	0.0674025	0.000437799	++	0.298	0.0476	3.95e-10	0.188
6	32560240	rs77646649	T/C	0.261983	0.76163	0.249205	0.0675418	0.000257562	0.272296	0.734054	0.318441	0.0707343	8.18756e-06	++	0.2823	0.049	8.612e-09	0.4807
6	32560247	rs74942664	A/G	0.739304	0.757869	-0.250609	0.0677662	0.000249668	0.726715	0.738704	-0.328749	0.0705119	3.84991e-06	--	-0.2882	0.0491	4.222e-09	0.4261
6	32560306	rs34665982	T/C	0.49979	0.817941	-0.343189	0.0595681	6.68859e-09	0.531347	0.73643	-0.197462	0.0660873	0.00278733	--	-0.2778	0.0444	4.033e-10	0.1027
6	32560327	rs28366284	T/C	0.690579	0.823361	0.341738	0.0667775	1.72107e-07	0.629732	0.768644	0.19483	0.0675261	0.00366863	++	0.269	0.0477	1.668e-08	0.1233
6	32560341	rs79966773	T/C	0.80102	0.718939	-0.273023	0.0755284	0.000363118	0.794435	0.69454	-0.243367	0.0795737	0.00249507	--	-0.2589	0.055	2.496e-06	0.7877
6	32560387	rs28366286	T/C	0.308884	0.818178	-0.354507	0.0672162	6.96907e-08	0.367508	0.783085	-0.233011	0.0670138	0.000450716	--	-0.2935	0.0476	7.26e-10	0.2023
6	32560440	rs9270549	A/G	0.399186	0.888759	0.338891	0.0575521	4.14658e-09	0.320566	0.734676	0.29112	0.0682686	2.27695e-05	++	0.319	0.0442	5.163e-13	0.594
6	32560463	rs28683540	A/T	0.109758	0.884343	-0.489978	0.104928	8.18019e-07	0.146767	0.871717	-0.166977	0.0886094	0.0562778	--	-0.3012	0.068	9.315e-06	0.01916
6	32560501	rs9270551	A/G	0.742919	0.896649	0.451331	0.0705251	3.45609e-11	0.667463	0.75752	0.236864	0.070425	0.000680966	++	0.3438	0.05	6.328e-12	0.03207
6	32560520	rs9270552	A/G	0.745304	0.904785	0.446294	0.0703626	5.17034e-11	0.664793	0.753742	0.219366	0.0703721	0.00165865	++	0.3327	0.05	2.735e-11	0.02311
6	32560523	rs9270553	A/G	0.254696	0.904785	-0.446295	0.0703627	5.16991e-11	0.340331	0.743732	-0.232626	0.0707102	0.000898135	--	-0.3398	0.0501	1.144e-11	0.03287
6	32560546	rs9270554	T/C	0.746501	0.909269	0.449719	0.0703525	3.57794e-11	0.672668	0.768725	0.230705	0.070125	0.000891736	++	0.3397	0.0499	9.548e-12	0.02807
6	32560584	rs9270555	T/C	0.589952	0.929482	0.426378	0.0588042	1.52471e-13	0.535461	0.759016	0.223001	0.0656442	0.000651923	++	0.3357	0.044	2.28e-14	0.02151
6	32560606	rs9270556	A/G	0.383709	0.929203	0.308197	0.0563841	5.06823e-08	0.339953	0.764957	0.302824	0.0661004	5.19229e-06	++	0.3059	0.0431	1.219e-12	0.9509
6	32560645	rs9270557	A/G	0.251378	0.927147	-0.447869	0.0698801	3.13801e-11	0.325998	0.774233	-0.237427	0.0700247	0.000613179	--	-0.3427	0.0497	5.138e-12	0.03409
6	32560667	rs9270558	A/G	0.382902	0.921902	0.31811	0.0566578	2.18126e-08	0.342238	0.761348	0.311062	0.0660711	2.818e-06	++	0.3151	0.0432	2.931e-13	0.9357
6	32560698	rs9270559	T/G	0.602519	0.916329	-0.323436	0.0566937	1.25042e-08	0.639031	0.753016	-0.310192	0.0658965	2.76581e-06	--	-0.3178	0.0431	1.77e-13	0.8794
6	32560741	rs9270560	T/C	0.448484	0.918262	-0.22428	0.0569533	7.5628e-05	0.502174	0.794627	-0.260884	0.0630733	3.33137e-05	--	-0.2407	0.0424	1.404e-08	0.6679
6	32560752	rs7768875	T/C	0.322826	0.899229	0.33504	0.0586365	1.42807e-08	0.291669	0.720845	0.213345	0.0704094	0.00262368	++	0.2851	0.0452	2.929e-10	0.1858
6	32560801	rs9270567	T/G	0.609252	0.924384	-0.313141	0.0565037	3.25381e-08	0.657088	0.760933	-0.306902	0.0661614	3.93244e-06	--	-0.3105	0.0431	6.117e-13	0.943
6	32560808	rs9270568	A/G	0.74702	0.925099	0.447493	0.0698079	3.13299e-11	0.672245	0.778548	0.23046	0.0696485	0.000831809	++	0.3386	0.0495	7.905e-12	0.02835
6	32560899	rs9270569	T/C	0.744431	0.918963	0.455341	0.0698762	1.44017e-11	0.67212	0.782056	0.225824	0.0694472	0.00102484	++	0.3397	0.0494	6.425e-12	0.0203
6	32561028	rs9270574	T/G	0.381486	0.933723	0.326827	0.056386	7.5486e-09	0.349761	0.752607	0.314375	0.0663285	2.3931e-06	++	0.3216	0.0431	8.92e-14	0.8867
6	32561068	rs9270576	T/C	0.3844	0.938359	0.317724	0.0561913	1.72722e-08	0.338571	0.737033	0.293399	0.0675528	1.56846e-05	++	0.3078	0.0434	1.288e-12	0.7827
6	32561093	rs9270578	A/G	0.386542	0.938857	0.318053	0.0561016	1.58058e-08	0.3548	0.753753	0.319681	0.0660013	1.42366e-06	++	0.3187	0.0429	1.112e-13	0.9851
6	32561123	rs9270580	T/C	0.600694	0.92461	-0.324625	0.0564171	9.39168e-09	0.645095	0.733836	-0.313883	0.0669896	3.09775e-06	--	-0.3202	0.0433	1.472e-13	0.9027
6	32561143	rs9270581	T/C	0.729767	0.88154	0.454983	0.0699389	1.68182e-11	0.670104	0.795407	0.233859	0.0686679	0.000580159	++	0.3422	0.0492	3.462e-12	0.02462
6	32561161	rs9270582	T/C	0.30056	0.820771	-0.494552	0.0699913	2.66687e-13	0.366173	0.744219	-0.218309	0.0687669	0.00137359	--	-0.3538	0.0492	6.738e-13	0.005041
6	32561229	rs9270583	A/G	0.60985	0.939741	-0.315158	0.0558993	1.8844e-08	0.649504	0.764342	-0.312022	0.0658275	2.38306e-06	--	-0.3138	0.0428	2.197e-13	0.9711
6	32561277	rs9270584	T/C	0.749186	0.938789	0.455721	0.0695814	1.09107e-11	0.680357	0.803319	0.225475	0.0690193	0.000967314	++	0.3395	0.0492	5.146e-12	0.01927
6	32561300	rs9270585	T/C	0.542689	0.935995	0.209077	0.0560475	0.000179607	0.485549	0.797019	0.259781	0.0629854	3.54265e-05	++	0.2315	0.042	3.638e-08	0.5491
6	32561302	rs9270586	A/G	0.746159	0.933697	0.436555	0.069116	6.30047e-11	0.677939	0.800334	0.225846	0.0689711	0.000942275	++	0.3308	0.049	1.478e-11	0.03159
6	32561305	rs9270587	T/G	0.253841	0.933697	-0.436555	0.069116	6.30047e-11	0.325662	0.789765	-0.214789	0.0691938	0.00173138	--	-0.3256	0.0491	3.28e-11	0.0239
6	32561327	rs9270588	T/C	0.54406	0.946411	0.217123	0.0557272	9.06683e-05	0.478864	0.805334	0.251866	0.0625562	5.49013e-05	++	0.2325	0.0418	2.608e-08	0.6795
6	32561390	rs9270589	T/C	0.383397	0.945513	0.303892	0.0558812	5.93954e-08	0.338829	0.763555	0.298825	0.0661647	7.06004e-06	++	0.3018	0.0429	1.915e-12	0.9535
6	32561392	rs9270590	A/G	0.383397	0.945513	0.303892	0.0558812	5.93954e-08	0.338829	0.763555	0.298821	0.0661648	7.06183e-06	++	0.3018	0.0429	1.916e-12	0.9535
6	32561424	rs9270591	T/C	0.54049	0.951204	0.205627	0.0555521	0.000201583	0.477451	0.786102	0.252003	0.0633277	6.71578e-05	++	0.2258	0.0419	7.198e-08	0.5834
6	32561429	rs9270592	A/T	0.619843	0.950613	-0.303872	0.0557997	5.71157e-08	0.660903	0.748839	-0.307196	0.0668189	4.82011e-06	--	-0.3052	0.043	1.262e-12	0.9697
6	32561445	rs9270593	A/G	0.619835	0.950582	-0.303941	0.0558003	5.67436e-08	0.656917	0.759431	-0.313428	0.0661251	2.4215e-06	--	-0.3079	0.0428	6.43e-13	0.913
6	32561526	rs77361991	A/C	0.74166	0.946805	0.428189	0.0681156	7.8739e-11	0.672261	0.796228	0.227752	0.0687664	0.000822713	++	0.3288	0.0486	1.31e-11	0.03913
6	32561598	rs79824344	T/G	0.611311	0.942651	-0.299833	0.0557886	8.37742e-08	0.655379	0.78206	-0.298023	0.0652028	5.41468e-06	--	-0.2991	0.0426	2.109e-12	0.9832
6	32561618	rs75065647	T/C	0.611312	0.942649	-0.299837	0.0557886	8.37482e-08	0.64798	0.759123	-0.296059	0.0658406	7.64938e-06	--	-0.2983	0.0427	2.965e-12	0.9652
6	32561656	rs74716696	A/G	0.579803	0.930479	0.421898	0.0583613	1.8742e-13	0.533537	0.771368	0.221399	0.0650817	0.000641191	++	0.3324	0.0436	2.544e-14	0.02232
6	32561693	rs113278839	T/C	0.223801	0.958535	0.362519	0.0618617	8.24234e-09	0.202117	0.749891	0.201638	0.077143	0.00970105	++	0.2994	0.0485	6.425e-10	0.105
6	32561794	rs9270602	C/G	0.145534	0.967425	-0.332791	0.0839913	4.18317e-05	0.175267	0.793913	-0.204304	0.0855002	0.0152938	--	-0.2696	0.0602	7.394e-06	0.2856
6	32561915	rs3998182	T/C	0.768416	0.953837	-0.374662	0.0614673	2.00197e-09	0.79563	0.756538	-0.223181	0.0763587	0.00385804	--	-0.315	0.0481	5.672e-11	0.1237
6	32564800	rs112638393	T/C	0.68309	0.946681	-0.329745	0.0575409	1.31512e-08	0.704651	0.699173	-0.312031	0.0713597	1.45146e-05	--	-0.3228	0.045	7.153e-13	0.8473
6	32564861	rs112493049	A/G	0.251997	0.945439	-0.452099	0.0692739	1.30776e-11	0.32145	0.799447	-0.227807	0.0690763	0.000863431	--	-0.3395	0.0491	4.736e-12	0.02238
6	32564869	rs114357399	T/C	0.314598	0.949688	0.326626	0.0575704	1.83397e-08	0.289099	0.707379	0.310499	0.0712687	1.56856e-05	++	0.3202	0.045	1.063e-12	0.8608
6	32564915	rs115449019	T/C	0.268298	0.90075	-0.45557	0.0693668	1.05408e-11	0.342943	0.787137	-0.23019	0.068096	0.00064311	--	-0.3406	0.0488	2.896e-12	0.02091
6	32565075	rs9270611	T/C	0.243183	0.945102	0.365166	0.0609812	3.63373e-09	0.223777	0.747545	0.190868	0.0751323	0.0118484	++	0.2958	0.0475	4.887e-10	0.07273
6	32565109	rs9270613	A/T	0.65598	0.844798	0.33611	0.063499	6.96452e-08	0.579593	0.782421	0.120563	0.065112	0.0634556	++	0.2309	0.0456	4.214e-07	0.01823
6	32565115	rs9270614	A/C	0.315386	0.949877	0.325682	0.0575257	1.96286e-08	0.285213	0.696225	0.320842	0.0721264	1.03867e-05	++	0.3238	0.0452	7.459e-13	0.9583
6	32565152	rs9270615	A/T	0.731868	0.928067	0.475194	0.0686446	6.74945e-13	0.668348	0.780264	0.19448	0.0690727	0.00453522	++	0.3355	0.0489	6.698e-12	0.004085
6	32565154	rs9270616	C/G	0.676803	0.936326	-0.332671	0.0575575	9.74705e-09	0.712403	0.675368	-0.293618	0.0731297	6.87448e-05	--	-0.3177	0.0454	2.633e-12	0.6759
6	32565192	rs9270617	T/C	0.280815	0.882522	-0.46657	0.0690815	2.7023e-12	0.336255	0.778416	-0.222453	0.068889	0.00111578	--	-0.344	0.049	2.146e-12	0.01268
6	32565236	rs9270618	T/C	0.316134	0.951186	0.32409	0.0574102	2.14663e-08	0.28976	0.692212	0.326671	0.0718718	6.63149e-06	++	0.3251	0.045	5.264e-13	0.9777
6	32565243	rs9270619	A/G	0.258886	0.937348	-0.46818	0.0691703	2.09569e-12	0.318815	0.796398	-0.229069	0.0693523	0.000845658	--	-0.3488	0.0492	1.306e-12	0.01503
6	32565272	rs9270620	A/T	0.222288	0.962997	0.375929	0.0616469	2.05033e-09	0.202396	0.761484	0.224878	0.076334	0.00359156	++	0.3162	0.0482	5.155e-11	0.1251
6	32565283	rs9270621	A/G	0.313966	0.954606	0.322599	0.0574019	2.48827e-08	0.285337	0.702382	0.329456	0.0717514	5.32856e-06	++	0.3253	0.045	4.911e-13	0.9407
6	32565329	rs9270622	T/C	0.744493	0.950795	0.460161	0.0689279	4.2421e-12	0.678558	0.799028	0.230174	0.0691068	0.00076501	++	0.3453	0.049	1.815e-12	0.01892
6	32565331	rs9270623	A/C	0.777767	0.963298	-0.376222	0.0616348	1.97878e-09	0.797132	0.761346	-0.223446	0.0762368	0.00376385	--	-0.3157	0.0481	5.354e-11	0.1205
6	32565413	rs9270624	C/G	0.731842	0.934193	0.44283	0.0680445	1.63863e-11	0.668759	0.785393	0.217498	0.069151	0.00150391	++	0.3318	0.0487	9.436e-12	0.02068
6	32565438	rs9270625	C/G	0.288383	0.895281	-0.387227	0.0665314	2.19883e-09	0.356444	0.747965	-0.176285	0.0691978	0.0103669	--	-0.2857	0.0481	2.943e-09	0.0286
6	32565443	rs9270626	T/G	0.288658	0.892953	0.316141	0.0607899	2.56853e-07	0.263498	0.685633	0.263321	0.0747762	0.000483681	++	0.2951	0.0474	4.642e-10	0.585
6	32565447	rs9270627	T/C	0.301517	0.861243	-0.40191	0.0670184	7.10216e-10	0.381385	0.725128	-0.173258	0.0690104	0.0116142	--	-0.2908	0.0483	1.699e-09	0.0179
6	32565465	rs2760981	A/G	0.526316	0.933485	0.218099	0.0558268	8.76186e-05	0.472881	0.787383	0.251785	0.063371	6.91286e-05	++	0.2328	0.0421	3.087e-08	0.6911
6	32565495	rs2760982	C/G	0.305313	0.920965	0.327296	0.0587623	3.37296e-08	0.300365	0.670204	0.333542	0.0731333	6.03387e-06	++	0.3298	0.046	7.518e-13	0.9471
6	32565505	rs9270631	A/T	0.698626	0.91897	-0.324398	0.0590235	5.10747e-08	0.715612	0.701976	-0.32146	0.0719975	9.63088e-06	--	-0.3232	0.0458	1.756e-12	0.9749
6	32565533	rs9270632	A/G	0.288494	0.88174	0.330275	0.0609524	8.05261e-08	0.285594	0.667322	0.276528	0.0737975	0.000203777	++	0.3084	0.0472	6.279e-11	0.5759
6	32565626	rs9270635	A/G	0.348282	0.784131	-0.415194	0.0664935	1.5752e-10	0.429788	0.704295	-0.176485	0.0680556	0.00920676	--	-0.2984	0.0477	4.093e-10	0.01245
6	32565648	rs9270636	A/C	0.751416	0.859361	-0.354448	0.0637127	4.01179e-08	0.779028	0.69508	-0.339732	0.0771281	1.38185e-05	--	-0.3485	0.0493	1.598e-12	0.8835
6	32565650	rs9270637	A/G	0.751416	0.859361	-0.354448	0.0637127	4.01191e-08	0.78389	0.696324	-0.331733	0.0778154	2.58563e-05	--	-0.3453	0.0495	3.021e-12	0.822
6	32565707	rs9270642	T/G	0.281592	0.905523	0.32148	0.0604835	1.42901e-07	0.273744	0.684406	0.251555	0.0737715	0.000721316	++	0.2933	0.047	4.21e-10	0.4652
6	32565745	rs9270644	A/G	0.693384	0.862443	0.412131	0.0667846	2.20442e-10	0.605796	0.689765	0.176347	0.0701131	0.0115041	++	0.2998	0.0485	6.602e-10	0.01528
6	32565773	rs9270645	T/C	0.768061	0.912951	-0.368183	0.0632274	9.5562e-09	0.778786	0.731014	-0.183177	0.0760952	0.0170711	--	-0.2925	0.0488	2.093e-09	0.06246
6	32565807	rs9270648	A/C	0.267503	0.931992	-0.446549	0.0681611	1.16585e-11	0.340499	0.771798	-0.182051	0.0686479	0.00757157	--	-0.315	0.0486	8.684e-11	0.006458
6	32565854	rs9270650	T/C	0.742259	0.958803	0.45028	0.0681788	7.4432e-12	0.678314	0.798397	0.229308	0.0691123	0.000802138	++	0.3411	0.0487	2.538e-12	0.02337
6	32565884	rs113106774	T/C	0.31059	0.9625	0.327486	0.0574057	1.53692e-08	0.288159	0.705286	0.310364	0.0715746	1.71646e-05	++	0.3208	0.045	9.738e-13	0.8525
6	32565905	rs112476209	T/C	0.310854	0.962846	0.330687	0.0573812	1.09602e-08	0.288095	0.705516	0.310746	0.0715679	1.67324e-05	++	0.3229	0.0449	6.822e-13	0.8285
6	32565940	rs111890402	A/G	0.309469	0.958048	0.330072	0.0575591	1.29914e-08	0.281976	0.699915	0.296711	0.0722419	4.68773e-05	++	0.3171	0.0452	2.292e-12	0.719
6	32565946	rs113359992	T/G	0.690531	0.958047	-0.330069	0.0575592	1.29962e-08	0.718025	0.699916	-0.296712	0.0722419	4.68745e-05	--	-0.3171	0.0452	2.293e-12	0.719
6	32565966	rs113881431	A/T	0.690531	0.958046	-0.330071	0.0575592	1.29941e-08	0.718025	0.699916	-0.296725	0.0722419	4.68401e-05	--	-0.3171	0.0452	2.291e-12	0.7191
6	32566011	rs115466555	A/C	0.85507	0.97732	0.345713	0.0840023	2.02416e-05	0.823774	0.7872	0.206091	0.0857093	0.014652	++	0.2772	0.0602	4.171e-06	0.2465
6	32566021	rs113386195	T/G	0.677143	0.97401	-0.319477	0.0565588	2.06536e-08	0.70031	0.706461	-0.290131	0.0710197	5.03244e-05	--	-0.3081	0.0444	4.062e-12	0.7474
6	32566072	rs116563161	T/C	0.691886	0.955625	-0.317231	0.0577975	5.21796e-08	0.719096	0.695182	-0.316294	0.0726205	1.5885e-05	--	-0.3169	0.0454	2.983e-12	0.992
6	32566076	rs115385663	T/C	0.30044	0.931219	0.325128	0.058939	4.50708e-08	0.271467	0.688572	0.300936	0.0736933	5.23356e-05	++	0.3157	0.0462	8.456e-12	0.7984
6	32566089	rs114142603	T/G	0.782941	0.950376	-0.373155	0.0627147	4.93662e-09	0.8042	0.753215	-0.229398	0.0776292	0.0035012	--	-0.3163	0.049	1.066e-10	0.1512
6	32566101	rs114272126	A/G	0.688487	0.96887	-0.313087	0.0572299	5.75671e-08	0.711907	0.707253	-0.319415	0.0714511	9.3628e-06	--	-0.3156	0.0448	1.975e-12	0.9451
6	32566149	rs113388936	A/G	0.655374	0.978813	0.350905	0.0593695	1.63003e-09	0.590898	0.748302	0.123688	0.0671425	0.0647519	++	0.251	0.0447	1.887e-08	0.01155
6	32566232	rs113830398	T/G	0.224624	0.981816	0.368263	0.0609972	2.89964e-09	0.202883	0.761325	0.220904	0.0762611	0.00418714	++	0.3107	0.0478	8.268e-11	0.1327
6	32566306	rs114586047	T/C	0.684766	0.970091	-0.319374	0.0570655	2.82071e-08	0.710199	0.70622	-0.317325	0.0714597	1.06961e-05	--	-0.3186	0.0448	1.115e-12	0.9822
6	32566308	rs111545440	A/C	0.25659	0.964537	-0.443646	0.0680906	1.43642e-11	0.32246	0.797397	-0.235093	0.0692169	0.000598478	--	-0.3409	0.0487	2.628e-12	0.03238
6	32566533	rs9270670	A/G	0.260556	0.959115	-0.442051	0.0677033	1.33443e-11	0.32255	0.796712	-0.231519	0.069184	0.000721977	--	-0.3389	0.0486	3.022e-12	0.03027
6	32566549	rs9270671	T/G	0.260712	0.959056	-0.442597	0.0677054	1.26055e-11	0.32254	0.796681	-0.231537	0.0691859	0.000721541	--	-0.3392	0.0486	2.902e-12	0.02986
6	32566557	rs9270672	C/G	0.739238	0.958812	0.442627	0.067709	1.25971e-11	0.67335	0.785816	0.215433	0.0693225	0.00170909	++	0.3315	0.0486	9.231e-12	0.01952
6	32566577	rs4329147	T/C	0.84897	0.956748	0.335945	0.0828927	2.78008e-05	0.819848	0.790261	0.207753	0.0846989	0.0127581	++	0.2731	0.0595	4.378e-06	0.2813
6	32566598	rs9270674	A/C	0.744395	0.968435	0.441942	0.0679992	1.61787e-11	0.676761	0.800174	0.235018	0.0690553	0.000583166	++	0.3399	0.0486	2.779e-12	0.03343
6	32566686	rs9270678	A/T	0.748799	0.956736	0.459644	0.0691072	5.02091e-12	0.678426	0.799222	0.231174	0.0691098	0.000725463	++	0.3452	0.0491	1.955e-12	0.01988
6	32566743	rs77907467	A/G	0.285291	0.871669	-0.426323	0.068509	1.37241e-10	0.356664	0.741437	-0.20017	0.0693865	0.00366087	--	-0.3145	0.0489	1.305e-10	0.02087
6	32566744	rs77860911	T/C	0.714709	0.871669	0.426323	0.068509	1.37241e-10	0.640318	0.735554	0.210221	0.069596	0.00233769	++	0.3198	0.049	6.797e-11	0.0275
6	32566909	rs9270689	A/T	0.256844	0.947647	-0.46279	0.0688329	2.97561e-12	0.321404	0.799404	-0.232773	0.0691325	0.000668079	--	-0.3481	0.049	1.168e-12	0.01884
6	32566948	rs9270690	A/G	0.744396	0.950453	0.462713	0.0688965	3.1205e-12	0.678597	0.799404	0.232755	0.0691323	0.000668714	++	0.348	0.049	1.224e-12	0.01893
6	32566972	rs9270691	C/G	0.744389	0.950421	0.46271	0.0688969	3.12221e-12	0.678603	0.799408	0.23278	0.0691326	0.000667841	++	0.348	0.049	1.222e-12	0.01894
6	32567006	rs9270692	T/C	0.725035	0.881103	0.437243	0.0691323	6.24453e-11	0.640916	0.73578	0.217346	0.0696425	0.00165619	++	0.3279	0.0493	2.773e-11	0.0256
6	32567007	rs9270693	A/G	0.274965	0.881103	-0.437243	0.0691323	6.24453e-11	0.359477	0.735215	-0.213005	0.0695972	0.00204042	--	-0.3257	0.0492	3.715e-11	0.02278
6	32567024	rs9270694	T/C	0.754837	0.951905	0.478428	0.070231	1.34303e-12	0.678955	0.799801	0.238675	0.0691643	0.000486141	++	0.3565	0.0495	5.712e-13	0.0154
6	32567065	rs111665670	A/G	0.103817	0.961956	-0.499477	0.104179	3.72066e-07	0.144851	0.883919	-0.166683	0.0883984	0.0560711	--	-0.3058	0.0677	6.208e-06	0.01526
[truncated: 1,557 more rows]

## Sheet: TableS3
Table S3 Association and meta-analysis results of SNPs in the xMHC conditional on SNP rs9271768 (sorted by meta-analysis P value, all SNPs P < 0.05)
			ALSPAC					1958 birth cohort					Meta-analysis
Position (build 37)	SNP	Effect/non-effect allele	Minor allele frequency	Imputation quality	Beta	SE	Pvalue	Minor allele frequency	Imputation quality	Beta	SE	Pvalue	Direction	Beta	SE	Pvalue	Q P value
32556858	rs4713551	C/G	0.330951	0.654198	0.181175	0.079292	0.0225305	0.242893	0.660373	0.379705	0.0841527	7.4022e-06	++	0.274541	0.0577098	1.96229e-06	0.0859734
32589122	rs111696694	C/A	0.347476	0.97684	0.135041	0.0650938	0.0378811	0.342239	0.942897	0.318559	0.069508	4.17154e-06	++	0.220788	0.0475122	3.36835e-06	0.0539643
32575325	rs2858867	G/A	0.314971	0.949258	0.198865	0.0623958	0.00148064	0.328136	0.821774	0.2331	0.0700005	0.000896345	++	0.214023	0.046578	4.3289e-06	0.715048
32571166	rs680151	G/A	0.313475	0.936106	0.16858	0.0629098	0.00754092	0.297229	0.812185	0.276972	0.0712093	0.000107238	++	0.216094	0.0471465	4.57343e-06	0.253973
32501144	rs112596164	T/C	0.28111	0.632272	0.227607	0.0791162	0.0041819	0.291173	0.750569	0.262205	0.0746611	0.000466423	++	0.245908	0.0543001	5.9354e-06	0.750449
32501204	rs113434238	T/C	0.286831	0.630952	0.225464	0.078932	0.00444213	0.303326	0.745969	0.263435	0.0757071	0.000517755	++	0.245241	0.0546375	7.17233e-06	0.728457
32574171	rs615672	C/G	0.328112	0.980271	0.174172	0.0609455	0.00434975	0.32792	0.820059	0.249058	0.0701705	0.000400416	++	0.206372	0.0460133	7.28949e-06	0.420401
32574305	rs616187	A/G	0.335876	0.980683	0.18547	0.0601222	0.00208746	0.337125	0.819935	0.227411	0.0693458	0.00107367	++	0.203468	0.0454264	7.49719e-06	0.647689
32570959	rs679243	T/C	0.374539	0.966225	0.164914	0.0630776	0.00889421	0.371129	0.868911	0.253617	0.0682583	0.000201257	++	0.205772	0.046326	8.91984e-06	0.339879
32538751	rs79520104	C/T	0.2586	0.550015	0.238265	0.0857632	0.00578542	0.216327	0.574666	0.304752	0.0873905	0.000559244	++	0.270884	0.061211	9.62587e-06	0.587129
32538775	rs72492355	A/T	0.263887	0.544244	0.267524	0.0852399	0.00183365	0.206003	0.585549	0.277777	0.0890074	0.00200357	++	0.272429	0.0615625	9.63357e-06	0.933696
32595060	rs113112165	G/A	0.290266	0.909659	0.161974	0.073126	0.0264023	0.303374	0.920997	0.299843	0.0746848	5.49003e-05	++	0.229455	0.0522503	1.12596e-05	0.187163
32565905	rs112476209	T/C	0.310854	0.962846	0.200946	0.0616847	0.00116623	0.288095	0.705516	0.226019	0.0765282	0.00327815	++	0.21082	0.0480259	1.13493e-05	0.798659
32564800	rs112638393	C/T	0.316911	0.946681	0.200234	0.0617607	0.00122937	0.295349	0.699173	0.227215	0.0764628	0.00309159	++	0.210887	0.0480455	1.13708e-05	0.783698
32565283	rs9270621	A/G	0.313966	0.954606	0.190344	0.0617586	0.00211955	0.285337	0.702382	0.244611	0.0771322	0.00159139	++	0.211543	0.0482092	1.14384e-05	0.582866
32575391	rs2858866	C/G	0.326588	0.977829	0.179249	0.0612036	0.00347173	0.328623	0.822621	0.231844	0.0699426	0.000946079	++	0.202057	0.0460592	1.14973e-05	0.57146
32565236	rs9270618	T/C	0.316135	0.951186	0.191427	0.0618506	0.00203021	0.28976	0.692212	0.242331	0.0770952	0.00175312	++	0.21136	0.0482439	1.18092e-05	0.60654
32575493	rs486912	G/C	0.327633	0.980098	0.176898	0.0609703	0.00379169	0.328653	0.822613	0.231643	0.0699617	0.000958868	++	0.200529	0.0459649	1.28497e-05	0.555245
32565115	rs9270614	A/C	0.315386	0.949877	0.195123	0.0617726	0.00163826	0.285213	0.696225	0.233986	0.0775828	0.00267496	++	0.210201	0.0483254	1.36318e-05	0.695149
32570947	chr6:32570947:I	TG/T	0.379436	0.973982	0.166602	0.0626936	0.00782502	0.35867	0.86513	0.239493	0.0679938	0.000430561	++	0.200096	0.0460911	1.41629e-05	0.43062
32569792	rs476602	C/T	0.380702	0.985569	0.148426	0.0625017	0.0174736	0.37306	0.850232	0.26561	0.0691105	0.000120374	++	0.201149	0.0463562	1.43007e-05	0.208539
32565884	rs113106774	T/C	0.310589	0.9625	0.197099	0.061717	0.0014563	0.28816	0.705286	0.225601	0.0765297	0.00333645	++	0.208331	0.0480415	1.44784e-05	0.771888
32576446	rs646159	T/C	0.313476	0.936852	0.203439	0.0623699	0.00114719	0.301827	0.781854	0.207434	0.0729398	0.00460671	++	0.205126	0.0474029	1.5095e-05	0.966796
32564869	rs114357399	T/C	0.314598	0.949688	0.196372	0.0618095	0.00154003	0.289099	0.707379	0.225459	0.0763664	0.00329133	++	0.207885	0.0480445	1.51206e-05	0.767182
32575746	rs3021303	T/G	0.327664	0.979128	0.172847	0.0610359	0.00471657	0.334438	0.832533	0.23119	0.0696262	0.000923365	++	0.198199	0.0458973	1.57218e-05	0.528621
32576114	rs481245	C/A	0.323945	0.965256	0.174503	0.0614877	0.00463703	0.333465	0.828679	0.230801	0.0699505	0.000994113	++	0.199042	0.0461821	1.63301e-05	0.545519
32569415	rs9270803	A/G	0.286598	0.842743	0.184186	0.0674135	0.00649484	0.278047	0.748175	0.256524	0.0753631	0.000708204	++	0.21634	0.0502448	1.6645e-05	0.474358
32571155	rs9270869	C/T	0.348177	0.91344	0.118051	0.064813	0.0687311	0.318242	0.827312	0.302764	0.0695599	1.42085e-05	++	0.20389	0.0474191	1.70991e-05	0.0520393
32566306	rs114586047	C/T	0.315234	0.970091	0.187141	0.0614683	0.00239995	0.289801	0.70622	0.234377	0.0762928	0.00222523	++	0.205734	0.0478655	1.72217e-05	0.629716
32501256	rs72851016	T/C	0.307805	0.63611	0.221862	0.0767222	0.00396642	0.318885	0.773885	0.231604	0.0732278	0.0015998	++	0.22696	0.0529722	1.8314e-05	0.926814
32560698	rs9270559	G/T	0.397481	0.916329	0.179388	0.0622593	0.00395065	0.360969	0.753016	0.230493	0.0717079	0.00133576	++	0.201354	0.0470122	1.84375e-05	0.590474
32570979	rs9270861	A/G	0.300751	0.837597	0.196576	0.0688493	0.00438226	0.324392	0.790436	0.234071	0.0731263	0.00139438	++	0.214195	0.0501277	1.92869e-05	0.708913
32565068	chr6:32565068:D	G/GT	0.309896	0.951675	0.185671	0.0619408	0.00280979	0.285868	0.70739	0.234498	0.0765863	0.00230663	++	0.204979	0.0481609	2.07988e-05	0.6201
32561028	rs9270574	T/G	0.381486	0.933723	0.178198	0.0625764	0.0044013	0.349761	0.752607	0.232644	0.0726293	0.00138784	++	0.201395	0.0474073	2.15508e-05	0.570088
32565966	rs113881431	T/A	0.309469	0.958046	0.200259	0.061843	0.00124991	0.281975	0.699916	0.211325	0.0768761	0.00621761	++	0.204607	0.0481865	2.17482e-05	0.910697
32565940	rs111890402	A/G	0.309469	0.958048	0.200261	0.0618428	0.00124974	0.281976	0.699915	0.211309	0.0768762	0.00622154	++	0.204602	0.0481864	2.17579e-05	0.910842
32565946	rs113359992	G/T	0.309469	0.958047	0.200257	0.0618429	0.00125005	0.281975	0.699916	0.211311	0.0768761	0.00622104	++	0.2046	0.0481864	2.17614e-05	0.910794
32566021	rs113386195	G/T	0.322857	0.97401	0.19489	0.0604963	0.00132018	0.29969	0.706461	0.208412	0.0752764	0.00583289	++	0.200196	0.0471555	2.18154e-05	0.888645
32565505	rs9270631	T/A	0.301374	0.91897	0.187824	0.063527	0.00321414	0.284388	0.701976	0.23665	0.077121	0.0022526	++	0.207562	0.0490335	2.30542e-05	0.625077
32482352	rs181549666	A/T	0.0611738	0.540631	0.266498	0.140824	0.0644371	0.12443	0.604288	0.400345	0.104143	0.000160811	++	0.353024	0.0837335	2.48626e-05	0.444754
32561093	rs9270578	A/G	0.386542	0.938857	0.167113	0.0623663	0.00735887	0.3548	0.753753	0.240758	0.0719738	0.000840823	++	0.198695	0.0471331	2.49087e-05	0.439348
32607026	rs9272554	G/A	0.176632	0.696657	0.383185	0.0817499	3.83551e-06	0.23743	0.833653	0.10636	0.0754086	0.159721	++	0.233621	0.0554284	2.49971e-05	0.0128094
32566101	rs114272126	G/A	0.311513	0.96887	0.179762	0.0616202	0.0036315	0.288093	0.707253	0.236372	0.076352	0.00205756	++	0.202091	0.0479518	2.50387e-05	0.563958
32565495	rs2760982	C/G	0.305313	0.920965	0.190069	0.0634132	0.00281596	0.300365	0.670204	0.240064	0.0802604	0.00288277	++	0.209284	0.0497569	2.59793e-05	0.625009
32468923	rs72849267	T/A	0.332406	0.646502	0.234985	0.0744066	0.00164545	0.302753	0.663943	0.214577	0.0772739	0.00562337	++	0.225167	0.0535984	2.65745e-05	0.849119
32570981	rs9270862	C/T	0.291219	0.811534	0.204343	0.0704042	0.00379616	0.315511	0.786292	0.222478	0.073328	0.00246694	++	0.213042	0.0507855	2.7295e-05	0.858411
32560667	rs9270558	A/G	0.382902	0.921902	0.170609	0.0623487	0.00620029	0.342238	0.761348	0.23151	0.0716992	0.00127219	++	0.196832	0.0470482	2.86896e-05	0.521554
32570982	rs9270863	A/G	0.300749	0.837591	0.19656	0.0688496	0.00438555	0.321574	0.795844	0.222302	0.0725434	0.0022255	++	0.208759	0.0499388	2.91132e-05	0.796882
32566072	rs116563161	C/T	0.308114	0.955625	0.184045	0.0621512	0.00315785	0.280903	0.695182	0.230863	0.0776239	0.00307945	++	0.202334	0.0485161	3.03989e-05	0.637771
32581047	rs112627977	A/T	0.258529	0.953229	0.197276	0.0645483	0.00234444	0.271026	0.89675	0.196207	0.0698637	0.00512149	++	0.196784	0.0474104	3.31546e-05	0.991033
32571098	rs680061	G/A	0.368501	0.944771	0.164074	0.0640875	0.010438	0.347021	0.864321	0.225905	0.0679	0.000889393	++	0.193205	0.0466063	3.39113e-05	0.507825
32580790	rs113084511	C/T	0.265001	0.972874	0.189401	0.0635396	0.00298941	0.274127	0.899288	0.197742	0.0694248	0.0045285	++	0.193203	0.046872	3.75718e-05	0.929377
32578143	rs1281937	C/T	0.27622	0.978869	0.200133	0.0619859	0.00130865	0.280608	0.894026	0.17708	0.069057	0.010591	++	0.189847	0.0461287	3.86183e-05	0.803805
32571102	chr6:32571102:D	C/CT	0.366445	0.942352	0.152126	0.0640406	0.0175129	0.341161	0.854746	0.238072	0.0683662	0.000506499	++	0.192294	0.046738	3.8835e-05	0.358889
32494619	rs114119102	C/T	0.0630814	0.471756	0.257232	0.150911	0.0946191	0.0689503	0.502936	0.560421	0.139427	9.9233e-05	++	0.4208	0.102409	3.97372e-05	0.140036
32582640	rs111790634	A/G	0.26954	0.974939	0.184288	0.0632398	0.00369657	0.274918	0.897154	0.201473	0.0694751	0.0038492	++	0.192075	0.0467666	4.00672e-05	0.854859
32579003	rs502055	C/T	0.266728	0.97722	0.188169	0.0632767	0.00305698	0.271185	0.898285	0.198661	0.0701285	0.00474164	++	0.192878	0.0469795	4.03325e-05	0.911554
32588166	rs9271437	A/G	0.26411	0.946159	0.159709	0.0693109	0.0212542	0.260419	0.918498	0.263767	0.0744883	0.00040052	++	0.207996	0.0507419	4.14755e-05	0.306445
32571160	rs9270871	G/A	0.345631	0.904932	0.110989	0.065274	0.0892927	0.313355	0.823424	0.292486	0.0699495	3.06976e-05	++	0.19547	0.0477231	4.20505e-05	0.0578248
32569572	rs9270807	A/G	0.373776	0.96395	0.14953	0.0632776	0.0180751	0.358425	0.838237	0.241293	0.0692251	0.000495012	++	0.191301	0.0467054	4.20516e-05	0.327872
32559256	chr6:32559256:D	T/TG	0.387688	0.856211	0.189631	0.0647843	0.00343295	0.34611	0.744246	0.209793	0.0730578	0.0041572	++	0.198506	0.0484717	4.21627e-05	0.836413
32538844	rs114174515	A/T	0.263264	0.541619	0.208772	0.0843046	0.0138712	0.199456	0.574571	0.308407	0.0919887	0.000909583	++	0.254255	0.0621517	4.29742e-05	0.424576
32580322	rs77494798	G/A	0.262578	0.964785	0.190001	0.0640027	0.00311075	0.261753	0.872011	0.199801	0.0710056	0.00506951	++	0.194394	0.0475403	4.33169e-05	0.918346
32580321	rs78882395	T/C	0.262578	0.964785	0.190001	0.0640027	0.00311075	0.261752	0.872012	0.199791	0.0710059	0.00507206	++	0.19439	0.0475404	4.3336e-05	0.918429
32561229	rs9270583	G/A	0.39015	0.939741	0.16303	0.0623067	0.00886744	0.350496	0.764342	0.231482	0.0718951	0.00130814	++	0.19239	0.0470853	4.38886e-05	0.471826
32581614	rs113444127	T/C	0.266575	0.975231	0.186355	0.0633683	0.00339792	0.274132	0.8982	0.197199	0.0694882	0.00467635	++	0.191279	0.0468225	4.40426e-05	0.908201
32578970	rs502771	C/T	0.266884	0.977569	0.187339	0.0632336	0.00316864	0.271431	0.898724	0.197213	0.0701238	0.00505123	++	0.191767	0.0469605	4.43455e-05	0.916716
32578369	rs75968739	A/C	0.266783	0.975594	0.186489	0.0633432	0.00336204	0.270903	0.901006	0.198124	0.0701371	0.00486097	++	0.191716	0.0470093	4.53754e-05	0.902018
32561123	rs9270580	C/T	0.399305	0.92461	0.167861	0.0634554	0.00813097	0.354905	0.733836	0.231751	0.073136	0.00156758	++	0.195301	0.0479296	4.60655e-05	0.509359
32602352	rs116105527	T/C	0.247404	0.945605	0.236421	0.0654836	0.000329835	0.24346	0.854872	0.150978	0.072645	0.0384232	++	0.198117	0.0486392	4.63709e-05	0.382323
32578917	rs79586391	T/A	0.267184	0.978678	0.186212	0.0631958	0.00333533	0.271437	0.898708	0.197219	0.0701247	0.00505041	++	0.191145	0.0469452	4.66796e-05	0.907176
32582527	rs113443388	T/C	0.266569	0.978066	0.184243	0.0632181	0.00369732	0.274289	0.899043	0.197515	0.0694002	0.00456177	++	0.190262	0.046735	4.6797e-05	0.887573
32582843	rs116007409	G/A	0.263766	0.962381	0.195601	0.0639086	0.00230679	0.282118	0.893441	0.186734	0.069533	0.00740389	++	0.191541	0.0470531	4.68663e-05	0.925197
32580632	rs111734121	C/T	0.267652	0.980208	0.183982	0.0631367	0.00369905	0.27426	0.899267	0.197446	0.0694207	0.00458642	++	0.190077	0.0467083	4.71247e-05	0.885909
32594073	rs72848204	T/G	0.296326	0.929484	0.116738	0.0725311	0.106765	0.309563	0.934663	0.308782	0.0740342	2.73832e-05	++	0.210791	0.0518105	4.73178e-05	0.0638907
32577858	rs673336	A/G	0.311698	0.982076	0.160053	0.0624624	0.0105436	0.317548	0.877916	0.225956	0.0698403	0.00123493	++	0.189341	0.0465583	4.76735e-05	0.481832
32565154	rs9270616	G/C	0.323197	0.936326	0.197918	0.0623118	0.00153987	0.287596	0.675368	0.20008	0.0788187	0.0114734	++	0.19875	0.0488814	4.78355e-05	0.982833
32582711	rs113925385	C/A	0.267827	0.979282	0.184273	0.06314	0.00364697	0.27458	0.900261	0.196441	0.0693568	0.00475839	++	0.189787	0.0466902	4.80692e-05	0.896777
32606762	rs147737004	G/T	0.00118935	0.892151	1.1843	0.603986	0.0761818	0.00276472	0.350359	2.74172	0.69674	0.000129044	++	1.85251	0.456379	4.92501e-05	0.0912165
32594040	rs28362368	G/A	0.287748	0.911135	0.111176	0.0734784	0.129625	0.305235	0.927114	0.315412	0.0743508	1.99597e-05	++	0.212089	0.0522628	4.94689e-05	0.0507252
32591914	rs9271623	C/G	0.311668	0.967781	0.124058	0.0707389	0.0786991	0.309908	0.946452	0.293999	0.0730954	5.31684e-05	++	0.206245	0.0508326	4.96358e-05	0.0947855
32580007	rs111996156	A/G	0.267648	0.980302	0.183813	0.063134	0.0037291	0.274674	0.898115	0.196436	0.0694654	0.00482432	++	0.189523	0.0467209	4.98136e-05	0.893027
32580028	rs113334537	A/G	0.267647	0.980297	0.183809	0.0631342	0.00372992	0.274671	0.898119	0.19641	0.0694651	0.0048297	++	0.189509	0.0467208	4.98769e-05	0.893212
32566076	rs115385663	T/C	0.30044	0.931219	0.190851	0.063317	0.0026659	0.271467	0.688572	0.213645	0.078466	0.00675513	++	0.19984	0.0492751	5.00065e-05	0.821146
32580571	rs113796828	T/C	0.26769	0.980038	0.184689	0.0631391	0.00357099	0.275067	0.897339	0.195135	0.0694537	0.00510437	++	0.189416	0.0467194	5.02785e-05	0.911387
32588665	rs113736220	G/C	0.268806	0.951051	0.150189	0.0694019	0.0304852	0.269001	0.941411	0.263106	0.0731098	0.000318378	++	0.203712	0.0503344	5.1841e-05	0.262649
32578653	rs112808533	G/A	0.266615	0.976832	0.181461	0.0633676	0.00433527	0.272102	0.897537	0.200766	0.0701125	0.00430931	++	0.19014	0.0470119	5.24301e-05	0.838139
32501311	rs115202951	T/C	0.306321	0.638178	0.245253	0.0767644	0.00146211	0.319724	0.763059	0.186972	0.0736272	0.0112762	++	0.214897	0.0531368	5.24954e-05	0.583741
32578656	rs112859328	T/C	0.266615	0.976832	0.181464	0.0633676	0.00433463	0.272099	0.89752	0.200624	0.0701135	0.00433727	++	0.190078	0.0470122	5.27334e-05	0.839339
32489630	rs137976440	T/A	0.368658	0.582428	0.149777	0.076343	0.0502801	0.30243	0.662219	0.300352	0.0794046	0.000163202	++	0.222106	0.0550332	5.44047e-05	0.171631
32490331	rs147810605	G/C	0.468112	0.56656	0.250036	0.079815	0.00171127	0.468613	0.596335	0.212408	0.0827991	0.0101916	++	0.231912	0.0574637	5.4416e-05	0.743527
32544657	chr6:32544657:D	A/AC	0.468249	0.630417	0.200312	0.0768071	0.00906554	0.368489	0.670497	0.233522	0.0755415	0.00201716	++	0.217193	0.0538578	5.51372e-05	0.757877
32587818	rs9271417	C/T	0.264076	0.944369	0.161049	0.069354	0.0202725	0.265935	0.931086	0.250981	0.073554	0.00064521	++	0.203374	0.0504602	5.56843e-05	0.373691
32532577	rs116335331	T/C	0.398172	0.626264	0.205584	0.0788527	0.00920511	0.308088	0.746661	0.237863	0.0772078	0.00210446	++	0.222064	0.0551665	5.68945e-05	0.769908
32588905	rs75119990	T/G	0.263201	0.96953	0.155127	0.0690898	0.0247766	0.266398	0.952878	0.252091	0.0726371	0.000518612	++	0.201184	0.050061	5.85021e-05	0.333421
32580869	rs111936642	G/C	0.260867	0.955072	0.191475	0.0643703	0.0030562	0.269046	0.889201	0.188765	0.0700283	0.00722846	++	0.190234	0.0473909	5.96618e-05	0.977271
32603242	rs116343613	A/G	0.251655	0.963229	0.241247	0.0644802	0.00019832	0.239936	0.848947	0.133133	0.0731004	0.0696272	++	0.193937	0.0483563	6.05665e-05	0.267367
32578229	rs2858864	T/C	0.260279	0.953154	0.190529	0.0644996	0.00326583	0.265562	0.891538	0.191269	0.0707179	0.00702328	++	0.190865	0.0476551	6.19833e-05	0.993831
32588501	rs9271462	C/T	0.271489	0.940302	0.146197	0.0694019	0.0351864	0.264211	0.92607	0.268185	0.0743122	0.000307136	++	0.203028	0.0507217	6.2602e-05	0.230249
32089274	rs145596265	A/G	0.0150799	0.987165	0.153707	0.196731	0.442128	0.0163423	0.976122	0.844147	0.179579	8.80326e-06	++	0.530332	0.132632	6.37365e-05	0.0095404
32532004	rs112562347	T/C	0.349295	0.609767	0.167954	0.0768352	0.0292495	0.303755	0.749811	0.27083	0.0778782	0.000518388	++	0.218698	0.0546957	6.37567e-05	0.347036
32469335	rs72849282	T/C	0.326009	0.652217	0.220942	0.0746984	0.00320282	0.287852	0.673752	0.20913	0.077718	0.00732779	++	0.21527	0.0538556	6.41049e-05	0.912744
32582938	chr6:32582938:D	A/AG	0.267527	0.970424	0.181098	0.0634326	0.00445832	0.273357	0.897911	0.194502	0.0696013	0.00535063	++	0.18718	0.0468831	6.53857e-05	0.886813
32582940	chr6:32582940:D	G/GT	0.267527	0.970424	0.181098	0.0634326	0.00445844	0.272997	0.897945	0.194457	0.0696521	0.00539467	++	0.187155	0.0468986	6.59004e-05	0.887235
32590274	rs9271550	A/T	0.264675	0.965347	0.155091	0.0694005	0.0254546	0.268125	0.949188	0.250545	0.0728676	0.000583926	++	0.200493	0.0502546	6.61987e-05	0.342836
32602372	rs115657185	T/G	0.255605	0.972989	0.23157	0.0638948	0.000311447	0.252338	0.83053	0.138318	0.0722895	0.0565761	++	0.19067	0.0478746	6.81347e-05	0.333771
32603133	rs115982876	T/C	0.253756	0.968672	0.233471	0.0639515	0.000282868	0.250468	0.862431	0.135375	0.0716395	0.0597234	++	0.189967	0.0477079	6.83722e-05	0.307018
32538672	rs116102092	A/G	0.245398	0.547259	0.212131	0.0867503	0.0151564	0.198283	0.574666	0.286102	0.089577	0.00159553	++	0.247931	0.0623171	6.934e-05	0.553047
32501459	rs72851025	C/T	0.343867	0.633306	0.211365	0.0744461	0.00463497	0.345189	0.755937	0.203034	0.0728684	0.00537437	++	0.20711	0.0520746	6.97357e-05	0.936259
32574736	rs618095	A/G	0.315515	0.951453	0.176919	0.0624822	0.00473432	0.311953	0.821169	0.197524	0.0705723	0.00527309	++	0.185973	0.0467816	7.02746e-05	0.826959
32589862	rs9271526	A/G	0.257803	0.958553	0.150908	0.0698097	0.0307048	0.266289	0.94856	0.253936	0.0729154	0.000495644	++	0.200181	0.0504251	7.19117e-05	0.307431
32567757	rs116619020	A/G	0.326462	0.972608	0.176115	0.0613002	0.00414312	0.306996	0.697278	0.209518	0.0759286	0.00597838	++	0.189296	0.0476962	7.22401e-05	0.732128
32538366	rs113432958	A/C	0.351283	0.605099	0.193078	0.0740879	0.00937182	0.315664	0.724841	0.219366	0.07305	0.00275947	++	0.206407	0.0520172	7.24603e-05	0.800531
32592359	rs9271649	G/C	0.288307	0.908879	0.123764	0.0738762	0.093286	0.281487	0.89561	0.297565	0.0752072	7.33859e-05	++	0.209113	0.0527026	7.25426e-05	0.0992254
32561445	rs9270593	G/A	0.380165	0.950582	0.150839	0.0620709	0.0151074	0.343083	0.759431	0.233892	0.0718293	0.00115738	++	0.186345	0.0469649	7.25554e-05	0.38165
32502744	rs116784811	T/C	0.229642	0.582697	0.226066	0.0849642	0.00829414	0.261053	0.761362	0.224785	0.0763711	0.00339788	++	0.225357	0.0567983	7.25761e-05	0.991054
32560801	rs9270567	G/T	0.390749	0.924384	0.157514	0.0630003	0.0123831	0.342912	0.760933	0.226866	0.0716857	0.0015872	++	0.187736	0.0473224	7.27289e-05	0.467415
32587605	rs9271407	T/C	0.264816	0.952638	0.155691	0.0692832	0.0246725	0.266341	0.93117	0.249872	0.0735094	0.000676647	++	0.199996	0.0504185	7.28662e-05	0.351152
32593051	rs9271694	C/T	0.306072	0.958808	0.128101	0.0712061	0.0713028	0.296932	0.937289	0.281796	0.0733716	0.000115855	++	0.202647	0.0510987	7.31527e-05	0.13278
32538992	rs72492357	A/G	0.275774	0.556374	0.222384	0.0830984	0.00781127	0.205741	0.670748	0.246303	0.0840105	0.00370019	++	0.234213	0.0590793	7.35857e-05	0.839589
32560606	rs9270556	A/G	0.38371	0.929203	0.158526	0.0621486	0.010735	0.339954	0.764957	0.22245	0.071567	0.00192612	++	0.186008	0.0469248	7.3719e-05	0.500052
32492379	rs145752450	G/T	0.430544	0.5617	0.154796	0.0751117	0.0395337	0.464703	0.667874	0.250659	0.0714662	0.000450403	++	0.20511	0.051775	7.44602e-05	0.355164
32579567	rs583177	A/C	0.262386	0.962382	0.176908	0.0641296	0.00600178	0.27588	0.891737	0.19896	0.0697575	0.00447064	++	0.187009	0.0472109	7.4595e-05	0.815976
32582678	rs114507058	T/C	0.259069	0.948628	0.188478	0.064841	0.00379901	0.267094	0.882034	0.188844	0.0702655	0.00741889	++	0.188646	0.047652	7.53159e-05	0.996946
32502050	rs113322967	G/A	0.351548	0.638274	0.190192	0.0745539	0.0109209	0.342723	0.740954	0.224336	0.0737271	0.00236886	++	0.207454	0.0524228	7.5792e-05	0.744697
32573728	rs9270976	G/A	0.317639	0.964044	0.164007	0.0618008	0.00810909	0.308571	0.802337	0.214584	0.0721287	0.00301599	++	0.185418	0.0469303	7.78485e-05	0.594393
32601915	rs140473183	A/G	0.175346	0.77106	0.283148	0.0821624	0.000629228	0.205651	0.837938	0.171076	0.0789453	0.0309722	++	0.224875	0.0569261	7.80548e-05	0.325323
32589959	rs9271535	T/C	0.312927	0.967542	0.117534	0.0703313	0.0939418	0.315797	0.954244	0.286849	0.0726394	7.20573e-05	++	0.199459	0.050528	7.8975e-05	0.094016
32587525	rs9271401	G/A	0.274947	0.942783	0.160271	0.0677057	0.0180369	0.278157	0.914632	0.235855	0.0725883	0.00116646	++	0.195436	0.0495114	7.90412e-05	0.446387
32560440	rs9270549	A/G	0.399186	0.888759	0.179094	0.0650698	0.00589773	0.320566	0.734676	0.208071	0.0733167	0.00467616	++	0.191862	0.0486669	8.06888e-05	0.767535
32536921	rs116152468	T/C	0.37043	0.6154	0.270865	0.0828002	0.00109205	0.210938	0.621651	0.201957	0.0890279	0.0243445	++	0.238905	0.0606308	8.13703e-05	0.570872
32492294	rs145273023	G/A	0.1586	0.490155	0.122624	0.103967	0.24137	0.143538	0.519918	0.459231	0.104399	1.637e-05	++	0.29023	0.073668	8.1585e-05	0.0223362
32589410	rs112210168	T/C	0.316224	0.974874	0.116064	0.0700136	0.0965912	0.316795	0.954932	0.286791	0.0725168	7.02508e-05	++	0.19843	0.0503688	8.16371e-05	0.0903177
32590028	rs9271539	A/G	0.31728	0.97867	0.116035	0.069807	0.0956773	0.316581	0.955174	0.286173	0.0725346	7.31471e-05	++	0.197845	0.0502976	8.37235e-05	0.0910145
32589051	rs75583399	A/C	0.317761	0.972549	0.115937	0.0700065	0.0969357	0.316721	0.955108	0.286307	0.0725299	7.2491e-05	++	0.198107	0.0503705	8.3896e-05	0.0910074
32538839	rs115640078	T/C	0.263235	0.541544	0.208749	0.0843072	0.0138847	0.212298	0.607965	0.273025	0.0880541	0.00212659	++	0.23949	0.0608957	8.39642e-05	0.598016
32594199	rs35130701	G/A	0.303464	0.940041	0.103483	0.0727112	0.153682	0.311143	0.941782	0.306145	0.0736899	2.9419e-05	++	0.203459	0.0517571	8.458e-05	0.050272
32538984	rs75820815	A/G	0.277011	0.55611	0.218322	0.083025	0.00894265	0.205553	0.671564	0.246088	0.0839745	0.00371521	++	0.232047	0.0590404	8.48355e-05	0.814109
32538830	rs115141943	C/G	0.264831	0.540636	0.226226	0.0839456	0.0074364	0.220202	0.615771	0.248534	0.0867343	0.00449054	++	0.237016	0.0603203	8.5199e-05	0.853375
32588234	rs9271439	G/A	0.262388	0.926996	0.15075	0.069783	0.0308437	0.260059	0.92233	0.254954	0.0741926	0.000593778	++	0.199663	0.0508315	8.56731e-05	0.306273
32559686	rs9270530	A/G	0.349158	0.838141	0.173129	0.0663226	0.00910879	0.311957	0.742827	0.219917	0.0740848	0.00307498	++	0.193944	0.0494143	8.67809e-05	0.637969
32567321	rs138569483	T/A	0.2753	0.834727	0.210106	0.0675571	0.0019657	0.257447	0.664043	0.193726	0.0808187	0.017107	++	0.203368	0.0518331	8.72624e-05	0.876425
32544844	rs9269586	C/T	0.498978	0.631312	0.205131	0.0771677	0.00776344	0.408071	0.713161	0.212791	0.0737678	0.00391476	++	0.209133	0.0533232	8.78167e-05	0.942798
32592710	rs9271667	C/T	0.315066	0.98004	0.108077	0.0699299	0.121396	0.30843	0.94057	0.29697	0.0731961	4.57613e-05	++	0.198215	0.0505632	8.84944e-05	0.0620488
32565648	rs9270636	C/A	0.248584	0.859361	0.195671	0.0696258	0.00516488	0.220972	0.69508	0.235043	0.0853031	0.00614527	++	0.211413	0.0539393	8.87453e-05	0.720667
32589233	chr6:32589233:D	G/GC	0.308862	0.953453	0.127844	0.0707772	0.0702628	0.300937	0.920836	0.278901	0.0738745	0.000151911	++	0.20014	0.0511069	8.99954e-05	0.13981
32526540	rs73726819	G/A	0.394668	0.613332	0.180339	0.0741355	0.0151208	0.330437	0.727634	0.226152	0.0729621	0.00199369	++	0.203611	0.0520019	9.02349e-05	0.65962
32536914	rs115980757	C/A	0.368196	0.611554	0.268161	0.0829695	0.00125661	0.210135	0.616736	0.20343	0.0897917	0.0245219	++	0.238348	0.0609376	9.17845e-05	0.596478
32587923	rs79554105	G/A	0.256139	0.931142	0.166571	0.0705409	0.0182665	0.251363	0.910021	0.238942	0.0747685	0.00141696	++	0.200653	0.0513094	9.20518e-05	0.481403
32587922	rs9271424	C/T	0.256139	0.931143	0.166572	0.0705408	0.0182662	0.251539	0.910325	0.238673	0.0747385	0.00142834	++	0.200541	0.0512997	9.2601e-05	0.482947
32587333	rs9271379	T/C	0.274032	0.950067	0.162715	0.0675134	0.0160471	0.271779	0.911623	0.229147	0.0728502	0.00167772	++	0.193409	0.0495185	9.39186e-05	0.503596
32498916	rs181244719	C/G	0.126667	0.578446	0.288942	0.102222	0.00539107	0.0156425	0.393586	1.13593	0.299517	0.0003422	++	0.377305	0.0967429	9.61596e-05	0.00744457
32590411	rs77869737	A/G	0.267474	0.960931	0.147733	0.0694129	0.0333248	0.270452	0.943574	0.249895	0.0730793	0.000624921	++	0.196187	0.0503286	9.6941e-05	0.31077
32589791	rs9271522	C/T	0.318921	0.97397	0.11398	0.0697418	0.101411	0.318935	0.950767	0.285847	0.0727885	7.88911e-05	++	0.196241	0.0503575	9.74073e-05	0.0882115
32587584	rs9271405	C/T	0.265022	0.951681	0.155819	0.0692797	0.0245473	0.268127	0.930834	0.239715	0.0730348	0.00103618	++	0.195555	0.0502632	9.99912e-05	0.404616
32589234	chr6:32589234:D	C/CA	0.308862	0.953452	0.127842	0.0707772	0.0702678	0.310645	0.932417	0.274114	0.0734487	0.00017874	++	0.19827	0.0509653	0.000100127	0.151564
32570352	rs2516050	A/G	0.369898	0.949106	0.144421	0.0637382	0.0234209	0.353102	0.826856	0.232313	0.0705455	0.00100036	++	0.183923	0.0472937	0.000100679	0.355252
32596013	rs115133192	G/A	0.294548	0.922515	0.122276	0.0729433	0.0930304	0.29249	0.928122	0.281812	0.0735381	0.000120864	++	0.201396	0.0517877	0.000100708	0.123503
32502717	rs74197584	T/C	0.219449	0.586513	0.247997	0.0859193	0.00420247	0.252587	0.761967	0.201195	0.0763948	0.00877179	++	0.221859	0.0570909	0.000101881	0.683951
32561429	rs9270592	T/A	0.380157	0.950613	0.150763	0.0620696	0.0151566	0.339097	0.748839	0.225957	0.0724125	0.00185222	++	0.182611	0.0471262	0.000106653	0.430456
32060496	rs114989909	C/G	0.0150523	0.989472	0.151676	0.196991	0.448674	0.0159403	0.987975	0.825889	0.181243	1.6297e-05	++	0.516805	0.133379	0.000106745	0.0117791
32576538	rs566861	C/T	0.296187	0.956459	0.160208	0.0642251	0.0127914	0.278032	0.79286	0.231053	0.0757691	0.00236083	++	0.189828	0.0489926	0.000106788	0.47569
32590624	rs111617397	C/T	0.318154	0.974939	0.114891	0.0700161	0.1	0.314776	0.955852	0.281079	0.0725087	9.80902e-05	++	0.195079	0.050367	0.000107434	0.0991965
32023425	rs9267796	T/C	0.015038	0.98844	0.151273	0.197365	0.450707	0.0159228	0.988273	0.825778	0.181317	1.6474e-05	++	0.517059	0.133524	0.000107767	0.0118451
32038275	chr6:32038275:D	G/GC	0.0150427	0.9895	0.15226	0.197066	0.447124	0.0159725	0.986669	0.82457	0.181254	1.68093e-05	++	0.516465	0.133406	0.000108223	0.0120391
32559493	rs9270520	T/A	0.444272	0.810895	0.178197	0.0666694	0.0074759	0.390322	0.729194	0.211403	0.0749709	0.00484036	++	0.19286	0.0498199	0.000108321	0.740661
32067435	rs57740770	G/T	0.0150648	0.988685	0.15271	0.196895	0.445419	0.0159818	0.985727	0.824088	0.181288	1.70591e-05	++	0.516059	0.133367	0.000109071	0.0121252
32561390	rs9270589	T/C	0.383397	0.945513	0.153195	0.0618086	0.0131826	0.338829	0.763555	0.218019	0.0715414	0.00236108	++	0.180901	0.0467708	0.000109815	0.492932
32561392	rs9270590	A/G	0.383397	0.945513	0.153195	0.0618086	0.0131826	0.338829	0.763555	0.218014	0.0715414	0.00236155	++	0.180899	0.0467708	0.000109835	0.492966
32591949	rs9271627	T/C	0.221022	0.962694	0.210178	0.0699573	0.00273283	0.22328	0.977875	0.177885	0.0725206	0.0144759	++	0.194612	0.0503491	0.000110971	0.748602
32591944	rs9271626	A/C	0.221023	0.962695	0.210174	0.0699572	0.00273331	0.22328	0.977883	0.177879	0.0725203	0.0144789	++	0.194607	0.050349	0.000111012	0.748586
32501421	rs74485644	T/C	0.324511	0.627701	0.198273	0.075536	0.00890156	0.336119	0.745379	0.209986	0.0739776	0.00458335	++	0.204252	0.0528524	0.000111288	0.911787
32501898	rs113525659	C/T	0.356692	0.638783	0.199824	0.0739913	0.0070436	0.346522	0.754616	0.201536	0.0729638	0.00578699	++	0.200692	0.0519527	0.000112013	0.986856
32502037	rs116097163	A/G	0.351544	0.638282	0.190137	0.0745527	0.0109429	0.344918	0.749284	0.213222	0.0733333	0.00367251	++	0.20187	0.0522803	0.000112785	0.825286
32498922	rs186480793	A/C	0.126667	0.578446	0.288942	0.102222	0.00539107	0.0168665	0.396035	1.04937	0.291224	0.000652972	++	0.372355	0.0964527	0.00011316	0.0137482
32582548	rs112571369	G/A	0.460904	0.982954	0.132937	0.0545896	0.014892	0.442021	0.882906	0.217307	0.0690972	0.00160028	++	0.16536	0.0428346	0.000113185	0.33801
32601886	rs143288648	G/A	0.141798	0.676564	0.355156	0.0911477	0.000123341	0.171194	0.715317	0.141135	0.0879811	0.110723	++	0.244363	0.0633019	0.000113256	0.0911386
32561068	rs9270576	T/C	0.3844	0.938359	0.166276	0.0624922	0.00778859	0.338571	0.737033	0.20763	0.0733947	0.00477074	++	0.183656	0.0475811	0.000113453	0.66792
32502028	rs114761929	G/A	0.351544	0.638282	0.190137	0.0745527	0.0109427	0.346498	0.752667	0.21213	0.0730964	0.0037337	++	0.20135	0.0521942	0.000114452	0.833166
32591654	rs112476100	G/A	0.221752	0.966444	0.210009	0.0697845	0.00268749	0.226694	0.990053	0.174851	0.0718317	0.0152185	++	0.192938	0.0500532	0.00011589	0.725544
32591666	rs111888138	T/C	0.220338	0.962056	0.210997	0.0700897	0.00267743	0.22662	0.98963	0.174328	0.0718612	0.0155681	++	0.19312	0.0501755	0.000118654	0.714892
32613372	rs9273186	T/A	0.242766	0.812826	0.286989	0.0695879	4.22257e-05	0.229284	0.664357	0.0887484	0.0823672	0.282875	++	0.204423	0.0531566	0.000120217	0.0659898
32559758	rs9270538	A/C	0.375851	0.898171	0.160559	0.0635064	0.0114875	0.328126	0.753973	0.212515	0.0722689	0.00335963	++	0.183198	0.0477046	0.000122908	0.589168
32501962	rs113835965	T/G	0.356015	0.635095	0.200803	0.0742171	0.00694583	0.34577	0.753567	0.198806	0.0729653	0.00648994	++	0.199788	0.0520312	0.000123152	0.984691
32501957	rs112054712	G/T	0.356015	0.635095	0.200803	0.0742171	0.00694583	0.345769	0.753567	0.198803	0.0729653	0.00649075	++	0.199786	0.0520312	0.000123167	0.984668
32482007	rs72508425	T/C	0.325966	0.601364	0.190234	0.0743451	0.0107957	0.273151	0.766249	0.21072	0.073487	0.00432136	++	0.200596	0.0522639	0.000123972	0.844631
32603583	rs113642651	G/A	0.212286	0.83761	0.261532	0.0715802	0.000289986	0.233381	0.823547	0.129185	0.0744273	0.083781	++	0.197938	0.051592	0.000124746	0.199963
32501865	rs113744789	A/G	0.35866	0.637444	0.196619	0.0739439	0.00796408	0.346525	0.754613	0.201513	0.0729645	0.0057931	++	0.199099	0.0519365	0.000126332	0.962425
32582932	rs113700063	C/T	0.459196	0.97975	0.128492	0.054614	0.0186581	0.438372	0.879369	0.22294	0.0695058	0.00128574	++	0.164545	0.0429433	0.000127271	0.285308
32568150	rs9270739	T/C	0.298352	0.893612	0.166328	0.0645508	0.0102154	0.291379	0.693644	0.221889	0.0768193	0.00404195	++	0.189323	0.0494197	0.000127666	0.579763
32489639	rs149521915	T/C	0.372887	0.587012	0.131701	0.0762686	0.084788	0.306258	0.664838	0.294441	0.0790924	0.000206126	++	0.210114	0.0549012	0.000129646	0.13857
32603526	rs111529210	T/A	0.229865	0.888477	0.249108	0.069046	0.000335777	0.234508	0.836451	0.12852	0.0734725	0.0814058	++	0.192556	0.050315	0.000129713	0.231689
32592953	rs9271684	T/C	0.302603	0.951946	0.110628	0.0716082	0.121625	0.293446	0.921408	0.287468	0.0737147	9.16416e-05	++	0.196485	0.0513632	0.000130556	0.0852976
32565650	rs9270637	G/A	0.248584	0.859361	0.195671	0.0696258	0.00516498	0.21611	0.696324	0.224073	0.0859538	0.00951946	++	0.206924	0.0541027	0.00013096	0.797362
32597372	rs116108048	A/G	0.196429	0.875939	0.229633	0.0753464	0.00240598	0.226457	0.936224	0.172549	0.0730133	0.0184988	++	0.200194	0.0524336	0.000134518	0.586389
32046944	rs9267799	T/C	0.0149932	0.99011	0.128538	0.200079	0.526262	0.0159123	0.989574	0.827305	0.181198	1.57021e-05	++	0.51244	0.134307	0.000135936	0.00963503
32532599	rs67011649	G/A	0.424712	0.622426	0.166983	0.0790236	0.0346247	0.359489	0.726915	0.246594	0.07568	0.00111961	++	0.208508	0.0546577	0.000136291	0.466865
32603530	rs113008958	A/G	0.229864	0.888478	0.249104	0.069046	0.000335854	0.235261	0.834572	0.127016	0.0734836	0.0850595	++	0.191857	0.0503186	0.000137371	0.225972
32601700	rs114515261	T/C	0.228443	0.918434	0.244738	0.0695649	0.000460957	0.220749	0.87703	0.13568	0.0747249	0.0704271	++	0.194104	0.0509164	0.000137727	0.285423
32582406	rs114834045	C/G	0.459309	0.987325	0.131385	0.0544479	0.0158316	0.442817	0.879902	0.213902	0.0691344	0.00190384	++	0.162974	0.0427749	0.000138947	0.348406
32559371	rs9270511	C/T	0.329173	0.745487	0.320105	0.0906913	0.000411828	0.476354	0.680716	0.157324	0.0801149	0.0496947	++	0.228674	0.0600426	0.000139799	0.178563
32582401	rs115547886	C/G	0.459309	0.987325	0.131387	0.0544479	0.0158298	0.446573	0.87089	0.213474	0.0690998	0.00193156	++	0.162831	0.0427667	0.000140426	0.350775
32501936	rs111454752	A/C	0.35536	0.636994	0.198269	0.0740761	0.00757348	0.345576	0.753429	0.197568	0.0730179	0.00687072	++	0.197913	0.0520015	0.000141281	0.994623
32607175	rs9272566	A/G	0.203509	0.692479	0.279303	0.0781105	0.000413298	0.266063	0.833845	0.133876	0.0704996	0.0586247	++	0.199161	0.0523352	0.000141524	0.166938
32589867	rs9271527	T/C	0.312844	0.967476	0.10894	0.0703329	0.120633	0.314111	0.951081	0.281555	0.0727198	0.000100006	++	0.192368	0.0505556	0.00014176	0.0879657
32559658	rs9270529	T/C	0.356878	0.849689	0.156026	0.0653779	0.017117	0.323745	0.728778	0.223274	0.0735812	0.00246461	++	0.185694	0.0488732	0.000144985	0.494476
32588380	chr6:32588380:D	T/TAA	0.283703	0.909887	0.135678	0.0707386	0.0550581	0.263806	0.894481	0.264782	0.0755143	0.000457131	++	0.196019	0.0516256	0.000146498	0.212132
32595421	rs183043252	A/T	0.169359	0.680286	0.23093	0.0927871	0.0132755	0.180608	0.732602	0.259113	0.0902504	0.00432361	++	0.245412	0.0646949	0.000148613	0.827639
32539309	rs9269281	A/G	0.414169	0.624979	0.201183	0.0782434	0.0101699	0.313176	0.660773	0.223511	0.0800724	0.00538151	++	0.212089	0.0559619	0.000150717	0.841919
32538268	rs114638791	A/C	0.244799	0.604753	0.223241	0.0828353	0.00739243	0.276893	0.721372	0.207854	0.0779091	0.00787985	++	0.215076	0.0567517	0.000150782	0.892367
32588463	rs76516493	A/G	0.274951	0.915311	0.152928	0.0705407	0.030181	0.263409	0.90296	0.241426	0.0749666	0.00129099	++	0.194488	0.0513732	0.000153229	0.389937
32592671	chr6:32592671:I	AC/A	0.283215	0.902175	0.0822999	0.073846	0.264563	0.350102	0.865621	0.276466	0.0673217	4.03197e-05	++	0.188338	0.0497506	0.000153318	0.052007
32591476	rs112037939	T/C	0.22176	0.966447	0.210015	0.0697832	0.00268631	0.228553	0.995029	0.166917	0.0714456	0.0198151	++	0.188973	0.0499215	0.000153459	0.666077
32591531	chr6:32591531:I	AC/A	0.221763	0.96642	0.21009	0.0697849	0.0026775	0.228875	0.993326	0.166696	0.0714547	0.0199941	++	0.188906	0.0499253	0.000154468	0.663949
32532546	rs114435848	T/C	0.391796	0.63264	0.212852	0.0788518	0.0070285	0.273904	0.711063	0.216777	0.0817712	0.00825737	++	0.214743	0.0567607	0.000154757	0.972437
32568907	rs9270769	A/T	0.316325	0.950215	0.172389	0.0622896	0.00576639	0.306758	0.694289	0.19538	0.0755907	0.01003	++	0.181687	0.0480712	0.00015712	0.814422
32568910	rs9270770	A/T	0.316325	0.950215	0.172389	0.0622896	0.00576633	0.306777	0.694341	0.195289	0.0755864	0.0100605	++	0.181651	0.0480701	0.00015754	0.815137
32600817	rs116516410	G/T	0.23349	0.943683	0.22202	0.0684614	0.00123478	0.227978	0.895198	0.151418	0.0734161	0.039878	++	0.189182	0.0500696	0.000157856	0.481856
32602952	rs116148828	A/T	0.247745	0.948067	0.240706	0.0651967	0.000241593	0.237036	0.832861	0.112379	0.0731891	0.126074	++	0.183929	0.0486824	0.000158001	0.190454
32667549	rs149855119	G/A	0.160391	0.781137	-0.236491	0.0975323	0.0138047	0.378855	0.815033	-0.190112	0.0650119	0.0032594	--	-0.20438	0.0540956	0.00015802	0.692342
32602958	rs116643693	T/A	0.249313	0.951456	0.237969	0.0650667	0.000275026	0.239335	0.834752	0.113946	0.072942	0.119606	++	0.183012	0.0485556	0.000163824	0.2045
32601688	rs115878318	G/C	0.222872	0.915454	0.243699	0.0700637	0.000537043	0.220008	0.879354	0.134087	0.0747064	0.0737137	++	0.192405	0.051105	0.000166626	0.284523
32561598	rs79824344	G/T	0.388688	0.942651	0.148734	0.0617734	0.0160564	0.344621	0.78206	0.213729	0.0718852	0.00300327	++	0.176342	0.0468511	0.000167291	0.492878
32602966	rs115905432	G/A	0.250278	0.954343	0.237239	0.0649707	0.000280773	0.23942	0.834485	0.113562	0.0729426	0.120855	++	0.182526	0.0485158	0.000168432	0.205472
32551571	rs9269922	C/A	0.375497	0.620696	0.168417	0.074508	0.0240665	0.330917	0.73335	0.232967	0.0759706	0.00217953	++	0.200065	0.0531947	0.000169242	0.544104
32469366	rs72849283	T/C	0.360047	0.633131	0.168843	0.0748728	0.0244836	0.368805	0.61079	0.235074	0.0766329	0.00223731	++	0.201189	0.0535545	0.000172157	0.536454
32621118	rs41269980	T/C	0.113624	0.659656	-0.2146	0.107534	0.0429395	0.165915	0.678491	-0.320487	0.0981864	0.000876303	--	-0.272345	0.0725082	0.00017261	0.467125
32574787	rs628754	A/G	0.362504	0.939536	0.169115	0.0642849	0.00849852	0.35935	0.844459	0.184519	0.0687046	0.0072925	++	0.176306	0.046941	0.000172723	0.869955
32590925	rs3129763	A/G	0.22409	0.97973	0.201287	0.0690433	0.00364291	0.228583	1	0.169998	0.0711877	0.0172505	++	0.186121	0.0495618	0.000173112	0.752375
32607124	rs9272559	C/T	0.182377	0.708581	0.344408	0.0805854	2.44871e-05	0.240885	0.827907	0.0864153	0.0748711	0.24968	++	0.205941	0.0548509	0.000173643	0.0190057
32592992	rs9271688	G/A	0.300145	0.942621	0.105149	0.0720787	0.143883	0.292339	0.919775	0.286215	0.0738865	0.000102246	++	0.19344	0.0515946	0.000177382	0.079403
31611425	rs181930340	T/C	0.00316619	0.634651	-0.0404886	0.621353	0.947827	0.00581317	0.654371	1.48554	0.343888	5.50194e-05	+-	1.12771	0.300881	0.000178225	0.0316481
32602269	rs115347165	T/G	0.257776	0.979182	0.229107	0.0633848	0.000324313	0.253674	0.845948	0.112087	0.0714176	0.117687	++	0.177545	0.0474065	0.000180271	0.220393
32561618	rs75065647	C/T	0.388688	0.942649	0.148738	0.0617735	0.0160542	0.35202	0.759123	0.211986	0.0719848	0.00328336	++	0.175562	0.0468787	0.000180381	0.504916
32556443	rs9270209	G/A	0.333904	0.706595	0.288613	0.0908108	0.00145475	0.447923	0.636708	0.198029	0.0944189	0.035814	++	0.245085	0.0654513	0.000180728	0.48927
32592072	rs9271633	G/T	0.221133	0.962603	0.209459	0.0699728	0.00283157	0.228116	0.989134	0.16428	0.0716374	0.0222054	++	0.1874	0.0500564	0.000181267	0.651877
32532021	rs112512219	G/A	0.322403	0.620168	0.170379	0.0766655	0.0267437	0.280314	0.782279	0.233293	0.0760782	0.00222824	++	0.202078	0.0540019	0.000182522	0.56023
32581681	chr6:32581681:D	C/CA	0.411407	0.963478	0.153289	0.054993	0.00538849	0.403215	0.82803	0.171145	0.0683745	0.012265	++	0.160303	0.0428525	0.000183432	0.838746
32551568	rs9269921	G/C	0.373854	0.619051	0.168745	0.0746936	0.0241476	0.330195	0.733566	0.230895	0.0760373	0.00240825	++	0.199266	0.0532851	0.000184297	0.559832
32502546	rs74202712	G/A	0.277086	0.611468	0.233275	0.0784856	0.00311153	0.308178	0.706372	0.177697	0.0764739	0.0204585	++	0.204765	0.0547726	0.000185159	0.612028
32590771	rs115656411	C/T	0.224522	0.979241	0.198879	0.0689762	0.00403456	0.229867	0.992615	0.170952	0.0713699	0.0169131	++	0.185392	0.0495982	0.000185585	0.778428
28857059	rs143248581	G/A	0.00110593	0.675702	2.5094	0.661641	0.000154648	0.0007879	0.6347	-12.5072	12.8785	0.0372247	-+	2.46987	0.66077	0.000185588	0.244227
32595874	rs115240159	T/C	0.310215	0.952146	0.105596	0.0714949	0.138835	0.30668	0.909386	0.279629	0.0730306	0.000121557	++	0.190763	0.0510888	0.000188495	0.0885953
32595679	rs116718880	A/G	0.309272	0.954904	0.107067	0.071339	0.132569	0.306224	0.908114	0.277819	0.0730753	0.000135944	++	0.19039	0.0510471	0.000191708	0.0945221
32600573	rs116791690	T/C	0.201128	0.853709	0.226096	0.0742588	0.00247273	0.215693	0.854512	0.16929	0.0763262	0.0272006	++	0.198473	0.0532248	0.000192277	0.593728
30052751	rs192902458	A/G	0.00316189	0.903376	0.493919	0.436802	0.282631	0.0129598	0.756998	0.828658	0.229178	0.000637519	++	0.756401	0.202941	0.000193621	0.497387
32605356	rs9272437	G/A	0.236103	0.877887	0.221778	0.0684411	0.0012735	0.235948	0.857675	0.147036	0.0742138	0.0484539	++	0.187427	0.0503124	0.000195115	0.459087
32605353	rs9272436	G/A	0.236104	0.877885	0.221776	0.0684412	0.00127361	0.236061	0.857822	0.146856	0.0741771	0.0486214	++	0.187324	0.050301	0.000196036	0.457898
32536678	rs72492349	T/C	0.395675	0.62065	0.218219	0.0801309	0.00651543	0.30457	0.697642	0.194524	0.076404	0.0111069	++	0.205808	0.0552964	0.000197729	0.830538
32608550	rs9272649	C/A	0.246399	0.901149	0.266865	0.0662871	6.3746e-05	0.249687	0.805521	0.0798186	0.0734501	0.278454	++	0.182905	0.0492101	0.000201753	0.0586877
32506714	chr6:32506714:D	G/GA	0.22163	0.61649	0.212331	0.0853251	0.0134361	0.224055	0.710616	0.228808	0.083014	0.00615306	++	0.220796	0.0595	0.000206565	0.889916
32590348	rs112038669	G/A	0.322103	0.968477	0.108387	0.0704326	0.122985	0.316638	0.944847	0.273897	0.0730824	0.000166452	++	0.188087	0.0507143	0.000208276	0.102959
32538242	rs113353313	G/A	0.247342	0.609959	0.20245	0.0824867	0.0146421	0.274189	0.731214	0.21569	0.077526	0.00559363	++	0.20948	0.0564915	0.000208764	0.906891
32569720	chr6:32569720:D	T/TA	0.351377	0.904909	0.14811	0.065414	0.0236079	0.336444	0.80843	0.21421	0.0711172	0.00264034	++	0.178404	0.0481449	0.000210924	0.493926
32591773	rs9271619	A/G	0.222819	0.964123	0.202586	0.0697021	0.00374666	0.228472	0.99344	0.166355	0.0715092	0.0203459	++	0.184934	0.0499135	0.000211313	0.71674
32587645	rs9271410	G/A	0.264813	0.952617	0.155685	0.0692846	0.0246815	0.262473	0.927412	0.221775	0.0735314	0.00258098	++	0.186766	0.0504261	0.000212425	0.513011
32606239	rs9272501	A/G	0.137897	0.628437	0.327183	0.0966263	0.000832921	0.130104	0.674322	0.183732	0.101321	0.0720722	++	0.258858	0.0699259	0.000214002	0.30556
32600881	rs116474693	G/A	0.234551	0.945465	0.214553	0.0682852	0.00174633	0.228078	0.895085	0.150853	0.073409	0.0406033	++	0.185003	0.0499983	0.000215433	0.525195
32605358	rs9272438	G/C	0.236092	0.87785	0.22183	0.068445	0.00127093	0.236775	0.855447	0.144083	0.0741883	0.0530502	++	0.186082	0.050306	0.000216446	0.441158
32605361	rs116544033	G/T	0.236092	0.87785	0.221831	0.068445	0.00127085	0.236775	0.855446	0.144073	0.0741884	0.0530669	++	0.186078	0.050306	0.000216516	0.441093
32473474	rs74189385	G/T	0.208886	0.60001	0.190787	0.0850623	0.0259955	0.166091	0.618239	0.284544	0.0938235	0.00274672	++	0.233085	0.0630184	0.00021673	0.459103
32607091	rs9272558	G/A	0.179207	0.702419	0.350549	0.081324	2.1057e-05	0.232445	0.820504	0.0784408	0.0760391	0.30353	++	0.205367	0.0555422	0.000217742	0.0145237
32589923	rs9271528	T/C	0.223732	0.97732	0.199883	0.0690376	0.00388798	0.228927	0.986865	0.166146	0.0717289	0.0208919	++	0.183659	0.0497412	0.000222237	0.734702
32590153	rs9271545	T/C	0.224158	0.978469	0.199896	0.0689941	0.00386198	0.229522	0.985131	0.165907	0.0717302	0.0210754	++	0.183562	0.0497253	0.000222918	0.73272
32580894	rs111234416	C/T	0.409463	0.955731	0.171908	0.0553772	0.00194127	0.39563	0.873597	0.136534	0.0669743	0.0414299	++	0.157544	0.0426779	0.000222961	0.683971
32609214	chr6:32609214	T/G	0.230603	0.804232	0.281209	0.0721517	0.000109789	0.241247	0.828353	0.0954685	0.0746589	0.202315	++	0.19151	0.0518827	0.00022319	0.0736211
32559380	rs9270512	A/G	0.323451	0.753585	0.317446	0.0914006	0.000512113	0.492017	0.690411	0.150709	0.0816171	0.0648954	++	0.224679	0.0608782	0.000223693	0.173608
32559400	rs9270513	A/T	0.317334	0.766816	0.334374	0.0916952	0.000264099	0.467941	0.66959	0.142332	0.0884973	0.107937	++	0.234946	0.0636776	0.000224592	0.131817
32588703	rs113034033	C/G	0.227252	0.96948	0.192101	0.0693474	0.00572755	0.230759	0.971375	0.176091	0.0721326	0.0149217	++	0.184411	0.0499917	0.000225282	0.872879
32590070	rs9271541	C/A	0.224229	0.97871	0.199474	0.0689895	0.00393479	0.229086	0.986219	0.165968	0.0717196	0.0210128	++	0.183371	0.0497201	0.000225967	0.736349
29899084	rs188720009	G/A	0.000362563	0.358121	3.47097	1.58368	0.0424383	0.00205981	0.442559	2.18315	0.714953	0.00441997	++	2.40118	0.651627	0.000228791	0.458599
32599352	rs112099108	G/T	0.226796	0.963921	0.209788	0.0683695	0.00223479	0.226241	0.903086	0.15461	0.0732445	0.0354611	++	0.184096	0.0499792	0.00023009	0.581837
32559003	rs9270474	G/A	0.363942	0.803491	0.177454	0.066064	0.00729852	0.31956	0.730911	0.186088	0.0738203	0.0119646	++	0.181294	0.0492289	0.000230805	0.930548
32587685	rs9271412	T/C	0.264587	0.95179	0.153551	0.0693136	0.0267889	0.262426	0.927451	0.221924	0.0735329	0.00256429	++	0.18572	0.0504378	0.000231273	0.498651
32600694	rs116048082	A/G	0.223597	0.91379	0.219184	0.0705503	0.00196863	0.211654	0.875368	0.156277	0.0759519	0.0404758	++	0.190047	0.0516908	0.000236358	0.543957
32605271	rs1047993	T/C	0.250402	0.922173	0.221215	0.0656191	0.000799114	0.241939	0.855225	0.128271	0.0736096	0.0824486	++	0.18006	0.048982	0.000236888	0.345923
32483507	rs146017056	C/T	0.00462825	0.304323	-0.843327	0.950449	0.334794	0.0808593	0.523398	-0.569892	0.159263	0.000186344	--	-0.57736	0.157073	0.00023716	0.776614
32599303	rs115767459	T/C	0.226583	0.963232	0.209042	0.0683996	0.00232807	0.226247	0.903101	0.154574	0.0732425	0.0354994	++	0.183668	0.0499903	0.000238711	0.586776
32506751	rs116241189	A/G	0.244322	0.618755	0.251587	0.0824562	0.00243478	0.270788	0.682238	0.171353	0.0792498	0.0312338	++	0.20988	0.057138	0.000239525	0.482956
28853897	rs147354331	T/C	0.000888703	0.642976	3.20496	0.856392	3.77759e-05	0.000787209	0.634853	-12.6722	13.072	0.0367544	-+	3.13711	0.85456	0.000241585	0.225514
32568964	rs9270771	T/G	0.31172	0.935393	0.169799	0.0628925	0.00709252	0.295386	0.69509	0.189136	0.0758017	0.012968	++	0.177683	0.0484018	0.0002416	0.844357
32565533	rs9270632	A/G	0.288494	0.88174	0.19142	0.0654733	0.00359777	0.285594	0.667322	0.177283	0.0798745	0.0270891	++	0.185739	0.0506358	0.000244332	0.891125
32559184	rs9270504	A/C	0.389882	0.853622	0.156801	0.0651048	0.0160378	0.34425	0.729966	0.206888	0.0736128	0.00503932	++	0.178784	0.0487679	0.00024636	0.610279
32605478	rs9272450	T/C	0.235684	0.865995	0.230243	0.0690139	0.000911412	0.239647	0.86162	0.132388	0.0735197	0.0727616	++	0.184406	0.0503177	0.000247506	0.331833
26049379	rs147591392	A/G	0.0014697	0.327637	0.448523	1.06696	0.682564	0.00512796	0.568054	1.46333	0.39069	0.000400799	++	1.34335	0.366868	0.000250577	0.371789
32598262	rs115354686	A/G	0.253714	0.933757	0.20596	0.0649878	0.00161598	0.260215	0.882762	0.136999	0.0698944	0.050794	++	0.173985	0.0475935	0.000256538	0.469947
32601933	rs116145962	T/C	0.179351	0.782867	0.271146	0.0811603	0.00091186	0.208455	0.891158	0.142919	0.0761892	0.0616783	++	0.202985	0.0555482	0.000257963	0.249365
32609192	rs1142323	G/A	0.264907	0.879688	0.251216	0.0665022	0.000172255	0.256321	0.823214	0.0933875	0.0733293	0.204029	++	0.179989	0.0492614	0.000258429	0.110862
32553099	rs9270020	A/T	0.490773	0.579528	0.25385	0.0791185	0.00132241	0.406607	0.576767	0.156764	0.0805257	0.0518736	++	0.206163	0.0564362	0.00025917	0.389786
32353912	rs185711197	A/G	0.0510859	0.652426	-0.477368	0.186781	0.00773881	0.0919698	0.619386	-0.363588	0.136928	0.00627169	--	-0.403361	0.110432	0.000259624	0.623223
32606976	rs9272551	A/G	0.159089	0.652241	0.355425	0.0872297	5.93934e-05	0.212096	0.833921	0.0978505	0.0785274	0.214113	++	0.213152	0.0583621	0.000259965	0.028195
32606978	rs9272552	A/G	0.159089	0.652241	0.355425	0.0872297	5.93945e-05	0.212113	0.833947	0.0976921	0.0785256	0.214843	++	0.213062	0.0583613	0.000261491	0.0280966
32605543	rs9272455	G/A	0.247539	0.871502	0.244018	0.0685165	0.000396213	0.235252	0.871892	0.112635	0.0736197	0.127226	++	0.183038	0.0501556	0.000262863	0.191423
32532566	rs114207252	A/G	0.393772	0.636309	0.201526	0.0788185	0.0106612	0.273684	0.701504	0.215398	0.0826898	0.00943367	++	0.20813	0.0570526	0.000264258	0.903349
32560155	rs73729340	A/G	0.267498	0.775563	0.116278	0.0698954	0.0976128	0.283126	0.757983	0.261106	0.0737248	0.000427446	++	0.184833	0.0507233	0.000268485	0.153984
32589820	rs9271524	C/A	0.224519	0.97737	0.199234	0.0689809	0.00397387	0.230864	0.978351	0.161963	0.0719248	0.0247113	++	0.181377	0.0497851	0.000269272	0.70841
32603236	rs116572519	A/T	0.229788	0.960608	0.224358	0.0677466	0.000976274	0.219814	0.879889	0.132123	0.0748163	0.0784661	++	0.182803	0.0502179	0.000272429	0.3608
32602105	rs115146228	T/G	0.232695	0.975764	0.209222	0.0670918	0.00189425	0.233327	0.869904	0.145454	0.0732994	0.0479914	++	0.180152	0.0494904	0.000272486	0.521047
32590482	rs113817777	G/C	0.226958	0.969375	0.195993	0.0691524	0.00470419	0.229553	0.984766	0.165373	0.0717626	0.0215544	++	0.18125	0.0497953	0.000272745	0.758655
32583938	rs113305639	C/T	0.224682	0.980608	0.196368	0.0688536	0.00445518	0.227451	0.958663	0.165832	0.0727431	0.0230198	++	0.181938	0.0500054	0.000274366	0.760468
26869372	rs143086868	C/T	0.000843756	0.40931	1.91347	0.984309	0.0728784	0.00755566	0.502301	1.11868	0.353158	0.00286947	++	1.20932	0.33241	0.000274713	0.447241
32592693	rs9271666	C/T	0.217821	0.959222	0.19909	0.0703468	0.00476856	0.216762	0.968187	0.169175	0.0734342	0.021679	++	0.184775	0.0507991	0.000275449	0.768626
32481600	rs115675885	G/T	0.268285	0.599936	0.168386	0.0766308	0.028899	0.17067	0.618015	0.291966	0.0951085	0.00237884	++	0.217032	0.0596717	0.000275727	0.311634
32581684	chr6:32581684:I	TG/T	0.411432	0.96338	0.153268	0.054995	0.00539651	0.398185	0.846018	0.159185	0.0682693	0.0196567	++	0.155597	0.0428275	0.000280035	0.946187
32480145	rs113018780	C/A	0.283693	0.601472	0.163872	0.077348	0.0349478	0.26611	0.702084	0.239834	0.0792309	0.00259653	++	0.20094	0.055347	0.000282825	0.492691
32602924	rs116658014	A/G	0.226831	0.954428	0.220264	0.0681874	0.00130171	0.217419	0.8453	0.139032	0.0757599	0.0675808	++	0.18391	0.0506821	0.000284869	0.425472
32581092	rs111895931	A/T	0.418811	0.979177	0.165857	0.0544818	0.00236654	0.401018	0.883037	0.134153	0.0667856	0.0444632	++	0.153189	0.0422164	0.000284898	0.712991
32594098	rs75672758	A/G	0.212121	0.921006	0.201281	0.0726222	0.00570372	0.228577	0.966628	0.171503	0.0727945	0.0187982	++	0.186427	0.0514125	0.000287722	0.772124
32492262	rs73726198	C/T	0.428285	0.555517	0.168648	0.0743424	0.023423	0.452754	0.609113	0.217363	0.0758728	0.00417936	++	0.192509	0.0531008	0.000288567	0.646516
32596908	rs111353363	C/G	0.2983	0.929387	0.125402	0.0723172	0.082213	0.297491	0.865389	0.249952	0.0734033	0.000647668	++	0.186749	0.0515157	0.000288866	0.22677
32540304	rs9269338	G/C	0.185712	0.534678	0.288095	0.0937115	0.00240088	0.165557	0.6354	0.195506	0.0958219	0.0430424	++	0.242831	0.0669977	0.000289553	0.489682
32595906	rs116120880	C/T	0.214165	0.933665	0.19466	0.071852	0.00690081	0.221655	0.961804	0.176533	0.0731452	0.0161409	++	0.185758	0.0512581	0.000290111	0.859671
32559960	rs9270548	T/C	0.343913	0.842703	0.160061	0.0651581	0.0142114	0.33342	0.761562	0.196973	0.0732631	0.00732994	++	0.176363	0.0486881	0.000291992	0.706563
30993188	rs116425234	C/A	0.253386	0.971034	0.0800532	0.0613196	0.193743	0.24287	0.97407	0.242005	0.0629072	0.000142812	++	0.15896	0.04391	0.000294464	0.0652518
32604039	rs9272315	C/T	0.221381	0.86274	0.259307	0.0703477	0.000250261	0.244343	0.861891	0.101097	0.0720422	0.16179	++	0.182084	0.0503317	0.000297247	0.11613
32604037	rs9272314	G/C	0.221384	0.862757	0.259296	0.0703463	0.000250352	0.244336	0.861798	0.101015	0.0720511	0.162181	++	0.18205	0.0503343	0.000298239	0.115986
32595418	rs191382395	G/A	0.169359	0.680287	0.230935	0.0927872	0.0132739	0.178802	0.72957	0.238532	0.0909371	0.00911439	++	0.23481	0.0649465	0.000299839	0.95337
32502701	rs116978858	G/A	0.219871	0.582233	0.253228	0.0861239	0.00354605	0.25215	0.761575	0.170304	0.0766477	0.026989	++	0.206955	0.0572565	0.000300903	0.471985
32613273	rs9273175	A/G	0.247806	0.879561	0.254465	0.067361	0.000173153	0.21584	0.65616	0.0893558	0.0833342	0.285315	++	0.189217	0.0523867	0.000303931	0.123353
32521083	rs111608376	C/T	0.383495	0.63382	0.138966	0.0759297	0.0675382	0.32444	0.712193	0.246327	0.0752961	0.00109464	++	0.193096	0.053465	0.000304266	0.315381
32608903	rs9272676	C/T	0.234159	0.864643	0.252665	0.0687274	0.000262418	0.249251	0.836347	0.0996253	0.0733522	0.175644	++	0.181121	0.0501529	0.000304569	0.127884
32540018	rs9269328	T/G	0.320165	0.606545	0.205505	0.0777504	0.00846354	0.283311	0.713292	0.191318	0.0776523	0.0140668	++	0.198403	0.0549431	0.000304956	0.897274
32603854	rs77226909	T/C	0.13464	0.636677	0.339752	0.0943953	0.000397349	0.16898	0.745358	0.139166	0.0881514	0.116408	++	0.232606	0.0644268	0.000305734	0.120409
32593392	rs115963309	A/G	0.299383	0.936353	0.132835	0.072157	0.0649862	0.290629	0.925607	0.241836	0.0737359	0.00101272	++	0.186156	0.0515719	0.00030662	0.290722
32601769	rs116451903	T/G	0.196691	0.837897	0.225563	0.0762754	0.00326257	0.199591	0.822768	0.16892	0.079344	0.0341152	++	0.198358	0.0549877	0.00030938	0.606797
32601760	rs114639248	G/A	0.196698	0.83793	0.225479	0.0762751	0.00327386	0.199593	0.822784	0.168909	0.0793431	0.0341244	++	0.198309	0.0549873	0.000310415	0.607258
32612952	rs9273145	A/T	0.262025	0.904026	0.247409	0.0650994	0.000156889	0.222711	0.634332	0.0824627	0.0844099	0.330155	++	0.185891	0.0515495	0.000310882	0.121772
32599374	rs111483859	A/C	0.226166	0.963275	0.203124	0.0684013	0.00309053	0.226214	0.903175	0.154004	0.0732436	0.0361836	++	0.180241	0.0499913	0.00031161	0.624036
32502387	rs115104630	A/G	0.268796	0.617278	0.221781	0.0796061	0.00558129	0.278191	0.715847	0.177666	0.0764891	0.0206475	++	0.198843	0.055155	0.000311952	0.689451
32559951	rs9270547	G/A	0.344389	0.844096	0.157314	0.065098	0.0158616	0.334366	0.762542	0.197973	0.0732029	0.006989	++	0.175269	0.0486454	0.000314574	0.678104
32544456	rs9269563	T/C	0.484843	0.60395	0.202758	0.0776617	0.00894837	0.388641	0.740702	0.17807	0.0714096	0.0126734	++	0.18938	0.0525657	0.000314888	0.814981
32593386	rs116384100	A/C	0.299457	0.936587	0.132063	0.072127	0.0664523	0.290633	0.925633	0.241803	0.0737351	0.00101421	++	0.185723	0.0515606	0.000315734	0.287363
32581062	chr6:32581062:I	TC/T	0.413861	0.966143	0.164494	0.0549066	0.00277981	0.391626	0.8703	0.13725	0.0678789	0.0430556	++	0.153719	0.0426891	0.000317134	0.755
32135878	rs116327752	C/G	0.0150662	0.955745	0.169845	0.201102	0.406747	0.0160698	0.943467	0.770879	0.186695	9.09694e-05	++	0.49266	0.136823	0.000317358	0.0285001
32614534	rs9273289	A/T	0.190959	0.722381	0.319187	0.078812	6.19735e-05	0.177193	0.664359	0.0747994	0.0912116	0.413655	++	0.214722	0.0596343	0.000317434	0.0426245
32501301	rs114831840	C/G	0.294172	0.626053	0.219432	0.0779679	0.00507637	0.282439	0.691972	0.179669	0.0790719	0.0235621	++	0.19983	0.0555178	0.000318972	0.720287
32602941	rs115002464	A/G	0.226809	0.954093	0.219932	0.0682588	0.00133827	0.21722	0.846013	0.13646	0.0757713	0.0728455	++	0.182538	0.0507149	0.000319074	0.413078
32583005	rs111913396	G/C	0.431401	0.987707	0.164993	0.0540645	0.00229855	0.410099	0.889538	0.128339	0.065655	0.0505405	++	0.150182	0.0417354	0.000320148	0.666491
32588263	rs78564544	C/A	0.219547	0.945478	0.199513	0.0702761	0.00465419	0.221714	0.956201	0.164466	0.0735044	0.0257148	++	0.182776	0.0507957	0.000320352	0.730371
32603810	chr6:32603810:D	A/AG	0.141279	0.664548	0.339904	0.0907015	0.000230434	0.160868	0.72865	0.121455	0.0902676	0.180907	++	0.230156	0.0639817	0.000321645	0.0878032
32593280	rs9271703	T/C	0.303347	0.952118	0.123574	0.0713276	0.0824835	0.301682	0.93279	0.247924	0.0734012	0.000704799	++	0.183968	0.0511536	0.000322678	0.224382
32485521	chr6:32485521:D	T/TCA	0.0926224	0.552743	0.254558	0.116207	0.0314491	0.132888	0.57512	0.309798	0.107924	0.00465814	++	0.284217	0.0790801	0.000325594	0.727605
32498441	rs148388498	C/T	0.118683	0.536883	0.278154	0.107801	0.0111222	0.161523	0.645325	0.240662	0.0957928	0.0128535	++	0.257204	0.0716064	0.000328254	0.794881
32607674	rs9272603	A/G	0.217608	0.824139	0.269023	0.0723459	0.000223142	0.244845	0.797969	0.0989355	0.0755693	0.191649	++	0.187684	0.0522587	0.000328852	0.103989
32608885	rs9272674	T/C	0.243274	0.899393	0.242096	0.0666825	0.000309468	0.249462	0.836938	0.098624	0.0733214	0.179829	++	0.177148	0.0493321	0.000329502	0.147724
32605439	rs9272448	T/A	0.232208	0.867878	0.215605	0.0693208	0.00197763	0.23698	0.8636	0.142611	0.0739918	0.0548079	++	0.181485	0.050588	0.000333858	0.471571
32605016	rs9272415	G/A	0.217944	0.830312	0.228652	0.0722203	0.00164668	0.233694	0.857017	0.140723	0.0745634	0.0600807	++	0.186091	0.051876	0.000334223	0.396962
32526680	chr6:32526680:D	C/CTG	0.38626	0.628517	0.158628	0.0741115	0.0325336	0.314584	0.741005	0.217101	0.0740773	0.0034727	++	0.187878	0.0523926	0.000335839	0.576826
32587038	rs112956379	A/G	0.222519	0.972713	0.196035	0.0693541	0.0048248	0.228858	0.962525	0.161999	0.0725841	0.0260381	++	0.179791	0.0501438	0.000336416	0.734585
32606711	rs9272534	T/C	0.145131	0.626346	0.379177	0.0911145	4.40314e-05	0.170781	0.708261	0.0828267	0.0911212	0.364892	++	0.231013	0.06443	0.000336457	0.0214605
32559181	rs9270503	G/C	0.389882	0.853623	0.156805	0.0651047	0.0160353	0.346861	0.737027	0.197106	0.0733531	0.00731802	++	0.174563	0.0486922	0.000337033	0.68114
32609348	rs9272714	A/C	0.15723	0.65759	0.309284	0.0880634	0.000532728	0.179281	0.713032	0.136969	0.0880694	0.121972	++	0.223132	0.0622723	0.00033945	0.166493
32492371	chr6:32492371:D	A/AG	0.366625	0.575497	0.130441	0.0734534	0.0764605	0.370258	0.706732	0.234824	0.0718687	0.00110597	++	0.183771	0.05137	0.000347035	0.309748
32609357	rs9272715	C/T	0.154606	0.646566	0.311788	0.0892058	0.000568722	0.186507	0.721849	0.137519	0.0863543	0.113214	++	0.221824	0.0620453	0.000349975	0.16043
32613025	rs9273152	C/A	0.219248	0.774194	0.266385	0.0738029	0.000340474	0.231458	0.65086	0.109579	0.0827187	0.186893	++	0.196885	0.0550699	0.000349981	0.157218
32608394	rs9272646	C/T	0.253924	0.917904	0.244919	0.065339	0.000194292	0.255573	0.797257	0.0854646	0.0741347	0.250163	++	0.175208	0.0490179	0.000351084	0.106613
32581193	rs115255402	G/A	0.421905	0.985146	0.160897	0.0541957	0.00302913	0.401135	0.886024	0.133883	0.0665434	0.0441198	++	0.150124	0.0420221	0.000353584	0.752934
32581190	rs115635277	C/T	0.421905	0.985147	0.160894	0.0541957	0.00302955	0.401135	0.886026	0.133873	0.0665434	0.0441361	++	0.150118	0.0420221	0.00035377	0.752873
32580806	rs111723041	A/G	0.419262	0.978652	0.161038	0.0544243	0.00313035	0.401752	0.885252	0.134753	0.0666325	0.0430435	++	0.15052	0.042151	0.00035567	0.759972
32580820	rs111945326	T/G	0.419262	0.97865	0.161032	0.0544244	0.00313138	0.401771	0.885105	0.134625	0.0666402	0.0432662	++	0.150466	0.042153	0.000357624	0.758909
32559418	rs9270514	A/G	0.312957	0.776028	0.314981	0.0921823	0.000635541	0.46647	0.669329	0.14739	0.0885134	0.0960318	++	0.227784	0.0638461	0.000360119	0.18973
32601868	rs191150361	C/T	0.135929	0.65661	0.348066	0.0942971	0.000275324	0.158787	0.697168	0.126906	0.0914834	0.167756	++	0.234137	0.0656607	0.000362659	0.0923094
32502655	rs115976719	G/A	0.238587	0.599335	0.261898	0.0827447	0.00167884	0.271429	0.716599	0.148579	0.077252	0.0553153	++	0.201353	0.0564674	0.000362718	0.316808
32581305	rs116586168	T/C	0.422533	0.986965	0.159137	0.0541099	0.00331379	0.402074	0.88456	0.13553	0.0666454	0.0418929	++	0.149758	0.0420076	0.00036383	0.783321
32505583	chr6:32505583:D	T/TAAC	0.320182	0.583623	-0.122199	0.0762819	0.107686	0.276571	0.697719	-0.274746	0.0791128	0.000443273	--	-0.195694	0.054913	0.000365638	0.165117
32592582	rs9271657	C/T	0.252406	0.835446	0.112452	0.0779666	0.149004	0.234205	0.773616	0.307278	0.083554	0.000242954	++	0.203134	0.0570037	0.000365924	0.0882311
32594354	rs79281412	C/T	0.277333	0.888384	0.0898691	0.0748958	0.229662	0.283088	0.907241	0.288513	0.0750996	0.000117335	++	0.188921	0.0530312	0.000367409	0.0610838
32569119	rs9270782	G/A	0.288388	0.844323	0.180865	0.0678022	0.00786255	0.27287	0.683766	0.186998	0.0792022	0.0187348	++	0.183459	0.0515067	0.000368262	0.953092
32559603	rs9270528	C/T	0.292771	0.738002	0.163688	0.0717139	0.0228892	0.272372	0.705302	0.216147	0.0778463	0.00570205	++	0.18777	0.0527443	0.000370843	0.620158
32458094	rs73401349	C/G	0.293189	0.640711	0.173563	0.0767634	0.0242588	0.228083	0.684062	0.229578	0.0821587	0.00550643	++	0.199671	0.0560904	0.000371125	0.618358
32573539	rs111304709	C/G	0.220736	0.960589	0.201156	0.0699328	0.00412997	0.227888	0.902493	0.158488	0.0741071	0.0330842	++	0.181057	0.0508617	0.000371134	0.675401
32559864	rs9270541	T/G	0.351346	0.860487	0.150063	0.0648762	0.0208842	0.316517	0.74983	0.200715	0.0728496	0.00602212	++	0.172466	0.0484491	0.000371216	0.603592
32565707	rs9270642	T/G	0.281592	0.905523	0.186839	0.0646606	0.00401893	0.273743	0.684406	0.163159	0.0779884	0.0372733	++	0.177192	0.049777	0.000371247	0.815184
32524832	rs36218423	C/T	0.295141	0.587405	0.141792	0.0786187	0.0723891	0.288566	0.656714	0.258508	0.0797793	0.0012587	++	0.199295	0.0559976	0.000372288	0.297394
32606962	rs9272548	C/T	0.149556	0.633472	0.371184	0.090284	5.30387e-05	0.204005	0.840791	0.0894359	0.0788261	0.257955	++	0.211308	0.0593788	0.000372788	0.0187341
31882257	rs190236566	G/A	0.0002013	0.700173	-28.2207	32.4665	0.245322	0.00713719	0.412263	1.46248	0.40995	0.000683072	+-	1.45775	0.409917	0.000376257	0.360613
32546410	rs6926338	A/T	0.207701	0.453503	0.256483	0.0955192	0.00794669	0.14653	0.55888	0.237581	0.10181	0.0212602	++	0.247634	0.0696601	0.000378139	0.892298
32581260	rs114819030	G/A	0.422532	0.98697	0.159122	0.0541097	0.00331658	0.40183	0.883904	0.134433	0.0666697	0.043659	++	0.149317	0.0420136	0.000379382	0.773703
32581253	rs114315908	G/A	0.422532	0.986971	0.159119	0.0541096	0.00331721	0.401829	0.883906	0.134432	0.0666695	0.04366	++	0.149315	0.0420135	0.000379447	0.77372
32560247	rs74942664	G/A	0.260696	0.757869	0.125433	0.0709203	0.0783437	0.273286	0.738704	0.249219	0.075389	0.00101389	++	0.183549	0.0516558	0.000380425	0.231717
32608357	chr6:32608357:I	GA/G	0.252236	0.908999	0.24644	0.0657387	0.000194465	0.2625	0.79837	0.0836416	0.0739562	0.259147	++	0.174584	0.0491338	0.000380509	0.0999163
32582533	rs112282647	C/G	0.424375	0.983969	0.158843	0.0542501	0.00345397	0.402156	0.884246	0.135271	0.066635	0.0422631	++	0.149447	0.0420705	0.000381885	0.783832
32501296	rs115303308	A/G	0.299569	0.631797	0.226784	0.0776317	0.0036244	0.284947	0.687533	0.165778	0.0791619	0.0368743	++	0.196876	0.055427	0.000382324	0.582167
32532826	rs73726841	C/A	0.400237	0.620011	0.208363	0.0786846	0.00817835	0.344514	0.697449	0.186744	0.0786946	0.0177769	++	0.197555	0.0556419	0.000384549	0.845965
32532782	rs72492346	C/T	0.455087	0.642301	0.197799	0.0766761	0.00981909	0.376428	0.707687	0.186564	0.0764305	0.0146923	++	0.192163	0.0541311	0.000385288	0.917348
32560190	rs80283909	C/T	0.267607	0.775452	0.116221	0.0698932	0.0977636	0.317907	0.708794	0.261023	0.0760007	0.000631062	++	0.182571	0.0514458	0.000386995	0.160796
32482020	rs73729756	G/C	0.335766	0.601323	0.167758	0.0739079	0.0236473	0.315528	0.73878	0.200945	0.0732108	0.00619635	++	0.184509	0.0520126	0.000389071	0.749716
32603599	rs113457344	T/C	0.208269	0.830587	0.248483	0.0721792	0.00063991	0.220855	0.828993	0.115776	0.0757344	0.127786	++	0.185317	0.0522501	0.000390029	0.204635
32569111	rs77998243	G/A	0.26398	0.847395	0.21761	0.0676387	0.00137682	0.244499	0.707768	0.134213	0.0792595	0.0917606	++	0.182468	0.0514506	0.000390434	0.423493
32556378	rs9270207	T/C	0.228475	0.580502	0.279483	0.0831687	0.000864917	0.220152	0.719599	0.138404	0.0843203	0.102033	++	0.209913	0.0592121	0.000392448	0.233579
32544785	rs9269581	G/A	0.45604	0.613179	0.165559	0.0794613	0.0371974	0.336634	0.711256	0.220543	0.0757553	0.00368889	++	0.194363	0.0548304	0.000392908	0.616492
32580971	rs112238360	C/A	0.410145	0.960414	0.163452	0.0551994	0.0031138	0.400247	0.880294	0.132467	0.0669077	0.0476178	++	0.150903	0.0425792	0.000394005	0.720926
32538487	rs67100111	G/C	0.287894	0.542569	0.199171	0.0839138	0.0181574	0.2232	0.627186	0.220813	0.0837124	0.00891012	++	0.210018	0.0592647	0.00039451	0.855122
32606076	rs9272493	C/A	0.21173	0.774698	0.300837	0.0760552	8.65805e-05	0.197892	0.783653	0.0774883	0.0818339	0.345066	++	0.197326	0.0557101	0.000397082	0.045587
32501768	rs111612782	G/T	0.494754	0.550299	0.217067	0.0792444	0.00609918	0.480365	0.653621	0.181291	0.0799598	0.0233033	++	0.19934	0.0562855	0.000397732	0.75064
32605451	rs9272449	G/A	0.236676	0.885582	0.215788	0.0683668	0.00168919	0.238797	0.863975	0.132683	0.0735168	0.0721176	++	0.177248	0.0500644	0.000399517	0.407785
32502462	rs114012732	T/C	0.229316	0.614635	0.237613	0.0823632	0.00417235	0.276935	0.709929	0.164447	0.0764193	0.0319834	++	0.198295	0.0560202	0.000400575	0.514914
32581621	rs113094540	C/T	0.421945	0.98384	0.15778	0.0542475	0.00367781	0.401884	0.884302	0.13533	0.0666723	0.04228	++	0.148838	0.0420787	0.000404503	0.793947
32606773	rs9272536	T/G	0.161871	0.666073	0.382042	0.0860651	1.24447e-05	0.193348	0.738508	0.0504123	0.0846319	0.552205	++	0.213443	0.0603441	0.000404553	0.00600637
32613231	rs9273173	A/G	0.24824	0.88132	0.248229	0.0672772	0.000244367	0.215599	0.647047	0.0881317	0.0852372	0.302796	++	0.186775	0.0528093	0.000405024	0.14039
32605982	chr6:32605982:I	TTA/T	0.245041	0.87214	0.239001	0.0685526	0.000525563	0.242792	0.852301	0.106253	0.0734753	0.149407	++	0.177223	0.050124	0.000406726	0.186495
32602602	rs115106707	A/C	0.233953	0.978474	0.209173	0.0668486	0.00182905	0.232567	0.864194	0.133509	0.0737041	0.0709958	++	0.175023	0.0495158	0.000408261	0.447008
32581221	rs115965574	A/G	0.422465	0.986744	0.15893	0.0541195	0.00336047	0.401463	0.886627	0.132459	0.0665221	0.0463543	++	0.148387	0.0419812	0.000408367	0.757567
32588995	chr6:32588995:I	GA/G	0.305967	0.919314	0.179101	0.0851695	0.0359624	0.343032	0.811968	0.343284	0.111759	0.00225618	++	0.239421	0.0677407	0.000408739	0.242624
32568284	rs9270746	T/C	0.283135	0.852942	0.177167	0.0670643	0.00848471	0.232528	0.665574	0.197573	0.0839647	0.0193449	++	0.185115	0.0524011	0.000411418	0.849393
32582482	rs111875257	G/C	0.423043	0.987589	0.15661	0.0541254	0.00385722	0.402	0.88473	0.135713	0.0666122	0.0415214	++	0.1483	0.0420066	0.000414937	0.807641
32604994	rs9272414	T/A	0.209044	0.812949	0.225606	0.073817	0.00239021	0.229382	0.864019	0.143681	0.0743947	0.0544057	++	0.184963	0.0523996	0.000415788	0.434385
32599425	rs114595403	A/T	0.226576	0.96365	0.200508	0.0683685	0.00347818	0.232834	0.877539	0.148229	0.073034	0.0431402	++	0.176092	0.0499117	0.00041862	0.60127
32540001	rs9269327	T/C	0.32294	0.601506	0.19806	0.0785208	0.0119666	0.273004	0.696349	0.194439	0.078834	0.0140142	++	0.196257	0.055633	0.000419181	0.974039
32580998	rs113267995	C/T	0.411886	0.964502	0.163229	0.0550473	0.00307087	0.393199	0.873508	0.132086	0.067974	0.0518357	++	0.150894	0.0427789	0.000419808	0.721803
32461270	chr6:32461270:I	TG/T	0.0514308	0.450181	0.437028	0.162741	0.0092601	0.193595	0.642795	0.224787	0.0878488	0.0112007	++	0.272677	0.0773049	0.00041982	0.25112
32581982	rs114820117	C/T	0.423035	0.987646	0.156554	0.0541234	0.0038685	0.401915	0.884433	0.135523	0.0666591	0.0419464	++	0.148198	0.0420174	0.000420195	0.80651
32613642	rs17843561	C/T	0.156579	0.668273	0.328498	0.0884311	0.000242105	0.148727	0.609106	0.111994	0.102767	0.278451	++	0.236389	0.0670305	0.000420965	0.110286
32581950	chr6:32581950:D	A/AG	0.423035	0.98765	0.156551	0.0541232	0.00386907	0.403306	0.879208	0.135936	0.0669247	0.0421443	++	0.1484	0.0420836	0.000421399	0.810709
32582275	rs114185197	A/G	0.423041	0.98761	0.156583	0.0541247	0.00386276	0.401945	0.884534	0.13535	0.0666483	0.0421769	++	0.148145	0.0420153	0.000421926	0.804672
32582003	rs115329314	A/G	0.423037	0.98764	0.15656	0.0541236	0.0038673	0.401971	0.884564	0.13529	0.0666478	0.0422658	++	0.148107	0.0420146	0.000423267	0.804336
32581537	rs116499866	C/G	0.423025	0.987703	0.156495	0.0541212	0.00388058	0.40191	0.88426	0.135352	0.0666748	0.0422545	++	0.148097	0.0420203	0.000424404	0.805524
32468956	rs73403117	T/C	0.200354	0.556816	0.23606	0.0876049	0.00773512	0.195378	0.710203	0.19569	0.0852462	0.0226756	++	0.215324	0.061095	0.000424419	0.741201
32581467	rs115112501	C/T	0.41986	0.978112	0.158034	0.0543395	0.00368085	0.3915	0.880418	0.136207	0.0679729	0.0449588	++	0.149524	0.0424438	0.000426923	0.801955
32551595	rs34080378	T/C	0.226223	0.536123	0.217793	0.0860643	0.012175	0.193802	0.5684	0.230619	0.0940472	0.0150206	++	0.223639	0.0634916	0.000427765	0.919861
32582435	rs113061690	A/G	0.423029	0.98755	0.15663	0.0541259	0.00385293	0.401673	0.884112	0.134862	0.0666604	0.0429656	++	0.147981	0.0420189	0.000428673	0.799876
32581845	chr6:32581845:I	CG/C	0.422997	0.987523	0.156602	0.0541257	0.00385923	0.401759	0.884458	0.134915	0.0666685	0.0429056	++	0.147986	0.0420208	0.000428724	0.800619
32581754	rs113443742	G/T	0.422997	0.987531	0.156574	0.0541252	0.00386537	0.401778	0.884477	0.13485	0.0666689	0.0430067	++	0.147944	0.0420207	0.000430346	0.800286
32524829	rs115191729	A/T	0.26987	0.629635	0.0923283	0.0782898	0.239675	0.267681	0.751491	0.286682	0.0761702	0.000179716	++	0.192172	0.0545944	0.000431568	0.0751894
32607882	rs9272615	A/G	0.238664	0.851711	0.263805	0.0692484	0.000153278	0.265188	0.792356	0.0797236	0.0738992	0.281695	++	0.177739	0.0505302	0.000435677	0.0691167
32458131	rs111890942	C/T	0.299777	0.646275	0.164448	0.0759255	0.030904	0.24267	0.649321	0.234448	0.0825446	0.00476692	++	0.196529	0.0558812	0.000436595	0.532531
32609212	rs1142326	T/C	0.251021	0.776916	0.275928	0.0704227	9.97797e-05	0.252859	0.817668	0.0727974	0.074082	0.326901	++	0.179503	0.051041	0.000436709	0.0468863
32581062	rs111590463	C/T	0.413861	0.966143	0.164494	0.0549066	0.00277981	0.384525	0.860572	0.12896	0.0684721	0.0595354	++	0.150587	0.0428355	0.000438959	0.685577
32582190	rs116286157	A/G	0.422949	0.987305	0.155858	0.0541298	0.00403402	0.401951	0.884536	0.135339	0.0666484	0.0421936	++	0.147703	0.0420177	0.000439341	0.811121
32573471	rs9270965	G/A	0.314078	0.976402	0.226219	0.0710643	0.00134941	0.352182	0.796385	0.150675	0.0929831	0.105445	++	0.198364	0.0564623	0.00044274	0.518596
32595383	rs186129480	C/T	0.176215	0.701285	0.200513	0.0905467	0.0274109	0.179172	0.731457	0.249834	0.090708	0.006184	++	0.22513	0.0640831	0.000442933	0.700371
32608524	rs9272648	C/T	0.222601	0.896748	0.246529	0.0701422	0.00047166	0.220855	0.823446	0.104638	0.077149	0.176275	++	0.182318	0.0518988	0.000443148	0.173569
32609057	chr6:32609057	A/G	0.255909	0.938061	0.232627	0.0645709	0.000340605	0.259365	0.806807	0.089699	0.0731054	0.221022	++	0.169989	0.048396	0.000443972	0.142826
32593349	rs112462274	G/C	0.217474	0.953479	0.177893	0.0705671	0.0119317	0.226474	0.98149	0.176508	0.0721709	0.0147424	++	0.177216	0.0504559	0.000444258	0.989052
32581778	rs111838935	T/C	0.422997	0.987528	0.156579	0.0541254	0.00386424	0.402013	0.883998	0.133914	0.0666508	0.0444177	++	0.147572	0.0420162	0.00044431	0.791798
32667548	rs141023951	T/C	0.076731	0.723334	-0.0624333	0.124222	0.613186	0.318576	0.811466	-0.261879	0.0699074	0.000152938	--	-0.213907	0.0609228	0.000446223	0.16175
32432340	rs115543332	C/T	0.037355	0.978289	0.161121	0.135253	0.241792	0.0332281	0.91255	0.558739	0.14456	0.0002108	++	0.346719	0.0987648	0.000447171	0.0445896
32603169	rs116049104	C/T	0.22466	0.949005	0.217915	0.0685496	0.00155296	0.219367	0.875817	0.129529	0.0751157	0.085719	++	0.177753	0.0506344	0.000447227	0.384766
32602903	rs116791034	C/G	0.228476	0.960231	0.217488	0.0678857	0.00142526	0.22611	0.855451	0.126397	0.0745638	0.0911487	++	0.176204	0.0501977	0.000447783	0.366344
32606144	rs9272496	G/A	0.240429	0.85413	0.246557	0.0694133	0.000414135	0.212819	0.775006	0.100932	0.080161	0.209559	++	0.184155	0.0524742	0.00044906	0.169649
32604169	rs9272326	T/C	0.136509	0.674894	0.279957	0.0930033	0.00292691	0.182613	0.799944	0.166246	0.0823028	0.044623	++	0.216186	0.0616344	0.000452237	0.359869
32594562	rs116426817	A/G	0.382244	0.84564	0.0871328	0.0616214	0.15771	0.443963	0.866792	0.215482	0.060967	0.000404995	++	0.151993	0.0433397	0.00045318	0.1387
32596951	rs111794534	C/T	0.212946	0.928338	0.191563	0.0720451	0.00801155	0.226203	0.935921	0.167999	0.0731493	0.0220664	++	0.17996	0.0513295	0.000454932	0.818473
32608610	rs9272655	C/T	0.211029	0.812854	0.269002	0.0723357	0.000229956	0.247424	0.825556	0.089527	0.0736246	0.225285	++	0.180849	0.0515987	0.00045675	0.0820575
32582635	rs113964555	G/A	0.424925	0.983491	0.156832	0.0542564	0.00389171	0.405572	0.880447	0.133	0.0665809	0.0456752	++	0.147322	0.0420598	0.00046062	0.781414
32459071	rs111512486	C/A	0.333535	0.586825	-0.14622	0.0741449	0.0474132	0.187993	0.515811	-0.342628	0.104627	0.000840939	--	-0.211881	0.0604948	0.000460969	0.125616
32596966	rs111264507	G/A	0.213164	0.928403	0.190862	0.0720113	0.00821495	0.226204	0.935902	0.167988	0.07315	0.0220765	++	0.179604	0.0513175	0.000465494	0.82366
32592565	rs9271654	A/G	0.251856	0.834561	0.106921	0.0780804	0.17068	0.236317	0.778134	0.304385	0.0832566	0.000263327	++	0.199324	0.0569532	0.000465627	0.0836307
32606238	rs9272500	C/T	0.137897	0.628437	0.327187	0.0966262	0.000832814	0.134504	0.680985	0.152792	0.0995951	0.127711	++	0.242628	0.0693509	0.000467795	0.20884
32603880	rs9272306	T/C	0.114823	0.585429	0.372456	0.1037	0.000422813	0.169454	0.763775	0.135215	0.0872645	0.123271	++	0.233567	0.0667692	0.000468533	0.0800408
32502756	chr6:32502756:I	CA/C	0.225511	0.576122	0.228507	0.0860189	0.00840276	0.232415	0.670094	0.192423	0.0838338	0.0224668	++	0.210001	0.0600371	0.000469021	0.763861
32559529	rs9270521	C/A	0.386471	0.854756	0.162176	0.0643819	0.011773	0.272564	0.700505	0.186836	0.07663	0.0152813	++	0.17238	0.0492935	0.000470497	0.805382
32582332	rs114353573	A/G	0.423042	0.987605	0.156592	0.0541248	0.00386093	0.402968	0.88114	0.132151	0.0666704	0.0473594	++	0.146883	0.0420209	0.000473221	0.775941
32582354	rs116444910	T/C	0.423042	0.987602	0.156593	0.0541249	0.00386064	0.402966	0.881137	0.132143	0.0666704	0.0473729	++	0.14688	0.0420209	0.000473338	0.775861
32502465	rs114997028	C/A	0.228945	0.613826	0.234352	0.0825141	0.0047949	0.27773	0.707451	0.163064	0.0766424	0.0339618	++	0.196082	0.0561555	0.000479851	0.526726
32603753	chr6:32603753:D	C/CAT	0.170395	0.757074	0.245836	0.0829331	0.00328265	0.198527	0.902541	0.155181	0.0773224	0.0457219	++	0.197338	0.0565548	0.000484227	0.423991
32488194	rs138991763	T/G	0.250068	0.525476	0.139547	0.0857731	0.105606	0.198193	0.65345	0.280161	0.0849664	0.00112143	++	0.210518	0.0603635	0.00048754	0.244151
32538231	rs111979375	T/C	0.233056	0.61206	0.181898	0.0834309	0.0301626	0.247025	0.746504	0.216669	0.0791385	0.00641207	++	0.200201	0.0574169	0.000488845	0.762368
32594704	rs114159987	A/T	0.348093	0.773646	0.0882397	0.0648223	0.17415	0.394157	0.818396	0.222912	0.0630009	0.000411615	++	0.157494	0.0451786	0.000490221	0.136266
32532645	rs115077617	C/G	0.425278	0.630044	0.182266	0.0782677	0.0198973	0.372233	0.725738	0.200496	0.0771462	0.00938226	++	0.191513	0.0549428	0.000490906	0.868249
32594708	rs114504628	T/G	0.344763	0.767274	0.0846637	0.0651987	0.194835	0.367795	0.784408	0.235244	0.0648932	0.000300502	++	0.160307	0.0459941	0.00049141	0.101644
31884572	rs139354936	G/A	0.000225545	0.931487	-26.7196	57.4919	0.375661	0.0419868	0.680923	0.528177	0.151546	0.000765616	+-	0.527988	0.151545	0.00049394	0.635543
32601825	rs141464337	G/A	0.344837	0.737895	0.0567676	0.0663663	0.39297	0.395046	0.785275	0.255629	0.0638041	6.31009e-05	++	0.160111	0.0459954	0.000499509	0.0307667
32605620	rs9272462	A/G	0.23294	0.902677	0.226992	0.0698367	0.00121256	0.22814	0.856238	0.121638	0.0754482	0.107999	++	0.178378	0.0512511	0.00050053	0.305477
32605800	rs113742126	G/A	0.225195	0.88132	0.230178	0.0720578	0.00146331	0.22106	0.892171	0.127601	0.0753348	0.0913452	++	0.181169	0.0520725	0.000502976	0.32513
32606002	rs9272487	T/C	0.21392	0.782209	0.271773	0.0754171	0.000346317	0.226897	0.865573	0.0984589	0.0739468	0.184517	++	0.18341	0.0528004	0.000513437	0.100818
32620605	chr6:32620605:D	T/TA	0.340304	0.811064	0.211492	0.0619815	0.000677692	0.343424	0.735827	0.0988051	0.074183	0.183291	++	0.165166	0.0475643	0.000515681	0.243735
32566156	rs115482242	A/G	0.0303165	0.955182	0.216305	0.162655	0.193934	0.0563109	0.61398	0.479733	0.139684	0.000878624	++	0.367919	0.105971	0.000516793	0.219198
32471864	rs182229471	G/C	0.10962	0.524774	0.285817	0.110812	0.0112756	0.0403946	0.57212	0.416398	0.173274	0.0195513	++	0.323721	0.0933542	0.000525009	0.525505
32577001	rs659204	G/A	0.249421	0.823461	0.153863	0.0716522	0.0323381	0.232596	0.736532	0.230204	0.0819546	0.00519537	++	0.186936	0.0539427	0.000529328	0.483132
32521664	rs66796862	C/T	0.360948	0.615807	0.140484	0.0777686	0.0712709	0.304082	0.695754	0.23652	0.0766608	0.00209803	++	0.189191	0.0545948	0.000529516	0.379161
30284920	rs115363468	C/A	0.0451123	0.997478	0.264837	0.117532	0.0284596	0.0439683	0.998663	0.328856	0.123683	0.00980302	++	0.295215	0.0851992	0.000530237	0.707502
32544500	rs9269565	A/G	0.397329	0.553449	0.133601	0.0801282	0.0958903	0.335545	0.70248	0.241072	0.0756021	0.00144484	++	0.190457	0.0549892	0.000533121	0.329287
32539408	rs9269288	A/G	0.40119	0.645479	0.191315	0.0788297	0.015341	0.247287	0.679656	0.208532	0.0842975	0.0137975	++	0.199347	0.057577	0.000535647	0.881414
32543356	rs4330556	A/T	0.247396	0.553287	0.132579	0.085282	0.121759	0.160605	0.63531	0.320996	0.0935915	0.000706821	++	0.218054	0.0630369	0.000541899	0.136735
32606756	rs9272535	A/G	0.163244	0.671353	0.373104	0.0854088	1.70357e-05	0.192925	0.736964	0.0453812	0.0848385	0.593387	++	0.208145	0.0601905	0.000543998	0.00648256
32579273	chr6:32579273:I	CT/C	0.272728	0.857235	0.154148	0.0685084	0.0248995	0.366415	0.811175	0.19235	0.0724915	0.00791891	++	0.172171	0.0497913	0.000544517	0.701713
32594547	rs9271781	A/G	0.377571	0.841561	0.0794415	0.0622727	0.202408	0.443499	0.866685	0.219174	0.0610466	0.000326887	++	0.150697	0.0435935	0.000546495	0.109076
32601451	rs115361146	C/T	0.443131	0.91916	0.0946894	0.0570401	0.0970435	0.468615	0.787203	0.208919	0.0629985	0.000903543	++	0.146148	0.0422834	0.00054746	0.178909
32547530	rs182793436	T/G	0.35886	0.604416	0.185224	0.0829296	0.0258147	0.22413	0.614258	0.239864	0.0896705	0.0078492	++	0.210413	0.0608839	0.0005483	0.654618
32606970	rs9272550	A/G	0.150271	0.629611	0.363157	0.0902751	7.56934e-05	0.202213	0.826488	0.0842798	0.0796355	0.29133	++	0.206324	0.0597199	0.000550593	0.0205236
32082469	rs147474096	T/C	0.0150809	0.987211	0.153627	0.196743	0.442391	0.0212359	0.826413	0.696507	0.176707	0.000173365	++	0.45411	0.131465	0.0005519	0.0400848
32491242	rs143972840	C/T	0.380422	0.493613	0.180309	0.0808704	0.0262327	0.257995	0.55547	0.228484	0.0856029	0.00803082	++	0.203028	0.0587859	0.000552977	0.682475
32603656	rs116139966	G/C	0.183063	0.756432	0.23949	0.079373	0.00279913	0.19029	0.811674	0.150158	0.0809566	0.0650216	++	0.195706	0.0566768	0.00055434	0.430738
32560240	rs77646649	T/C	0.261983	0.76163	0.126709	0.0706249	0.0741642	0.272296	0.734054	0.237211	0.0756279	0.00181853	++	0.178184	0.0516175	0.000556413	0.28557
32495916	rs114992830	T/C	0.0163701	0.494429	-0.413013	0.314995	0.172982	0.0595951	0.53123	-0.579418	0.179693	0.000753656	--	-0.538561	0.156082	0.000559551	0.646331
32120453	rs150445477	G/C	0.000220654	0.729543	-1550	9116.01	0.124369	0.0193409	0.96321	0.596529	0.172943	0.000992455	+-	0.596528	0.172943	0.000562088	0.864935
30992724	rs142803643	C/T	0.414539	0.975968	0.165183	0.0546129	0.00252471	0.409347	0.97991	0.104523	0.0572611	0.068314	++	0.136288	0.0395202	0.000563567	0.443322
32609228	chr6:32609228:I	GA/G	0.204944	0.693279	0.267268	0.0798814	0.000909573	0.234878	0.832707	0.119302	0.0752391	0.114054	++	0.188861	0.0547697	0.000564192	0.177535
32582513	rs111399570	G/C	0.47819	0.991984	0.131595	0.0543535	0.0154024	0.448949	0.885008	0.170765	0.0684448	0.0123724	++	0.146744	0.0425647	0.000565717	0.654036
32606243	chr6:32606243:D	G/GC	0.130945	0.597826	0.316839	0.100428	0.00185726	0.138646	0.64463	0.172694	0.102004	0.0927961	++	0.245889	0.071564	0.000590532	0.313943
32541222	rs9269393	A/G	0.36525	0.615702	0.241008	0.0801879	0.00270588	0.247885	0.619053	0.15496	0.0853029	0.0705234	++	0.200641	0.058426	0.000594518	0.462353
32605118	rs9272421	A/G	0.245539	0.916533	0.208564	0.0663507	0.00176066	0.249734	0.828246	0.120638	0.0734424	0.101566	++	0.16905	0.0492338	0.000595587	0.374348
32545644	rs9269630	T/C	0.475536	0.630511	0.185194	0.0760504	0.0147709	0.39679	0.659386	0.182849	0.0756561	0.0157569	++	0.184015	0.0536358	0.000601734	0.98256
32544435	rs41284907	A/T	0.165973	0.468227	0.221227	0.100075	0.0290528	0.125467	0.514006	0.300839	0.112437	0.00847353	++	0.256418	0.0747537	0.000603217	0.596872
32606065	chr6:32606065:I	AATTTAT/A	0.173543	0.677869	0.344326	0.0858782	7.3975e-05	0.171883	0.739735	0.070147	0.0882774	0.428209	++	0.211013	0.0615558	0.000608056	0.0259986
32559516	rs28366259	T/C	0.436281	0.80083	-0.161376	0.0664358	0.0150967	0.429635	0.691053	-0.189513	0.0779516	0.0150934	--	-0.173215	0.0505634	0.000613233	0.783533
32602702	rs116792440	C/T	0.237418	0.917655	0.216427	0.0671074	0.00134721	0.241453	0.831742	0.113103	0.0726475	0.120836	++	0.168854	0.0492945	0.000613837	0.296143
32490322	rs187400171	C/G	0.464973	0.567168	0.25263	0.0797236	0.00151482	0.428361	0.58558	0.13889	0.0856184	0.104871	++	0.19981	0.0583459	0.000615755	0.330936
32570776	rs9270851	T/C	0.261196	0.973408	0.259783	0.0857054	0.00242038	0.295213	0.888951	0.183538	0.109011	0.0945596	++	0.230657	0.0673755	0.000618297	0.58243
[truncated: 7,825 more rows]

## Sheet: TableS8
Table S8 Per allele effects. Individual effect sizes for each allele are shown as the log odds ratio against the reference allele (BETA) and their standard errors (SE) and P value for each cohort and after meta-analysis
[truncated: 133 more rows]

[truncated: 1 more sheets: TableS9]
